# Supplementary material for: Iron overload in the tumor microenvironment induces CD8+ T cell ferroptosis and dysfunction
Source: Nat Commun. 2026 May 22;17:6754. doi: 10.1038/s41467-026-73379-4 (PMC13385831; doi:10.1038/s41467-026-73379-4)
Supplement: Supplementary file 4 — Source Data [file 41467_2026_73379_MOESM4_ESM.xlsx]

## Sheet: Figure 1
a	Healthy plasma	CRC plasma	CRC TIF
	20.7718	8.45197	524.666
	28.2926	16.4563	354.553
	32.7693	20.7718	254.275
	59.2712	13.0361	333.065
	48.8853	25.9647	390.366
b	Plasma	Pleural effusion
	0.727273	14.3636
	2.18182	5.63636
	0.181818	6.36364
	0.545455	3.63636
	0.727273	2.36364
	0.545455	1.27273
	1.63636	3.27273
	1.45455	1.63636
e	Healthy Serum	B16 Serum	B16 TIF
	50.855	28.2926	222.043
	44.4086	25.7857	239.95
	51.9294	13.43	243.531
	37.2459	18.9811	426.18
	69.6571	34.0227	402.901
f	Healthy serum	LLC serum	LLC TIF
	0.84	0.44	2.44
	0.92	0.52	2.44
	1.24	0.6	2.28
h	Non- necrotic	Necrotic
	0.689655	1.17241
	1.13793	1.82759
	0.758621	1.44828
	1.2069	1.34483
	1.2069	1.41379
j	Non- necrotic	Necrotic
	0.68	0.3
	0.49	0.42
	0.4	0.19
	0.55	0.4
	0.35	0.31
k	CD45	CD3	CD4	CD8
	0.799107	1.15847	0.915751	1.33337
	1.08784	1.34771	1.01945	1.18689
	1.46278	1.67301	1.39249	1.73647
	0.641284	1.21272	0.874642	1.08071
	0.879098	1.23885	0.966856	1.25127
m		Serum			Lymph
		Sample-1	Sample-2	Sample-3	Sample-1	Sample-2	Sample-3
	Fe	0.670668	1.37908	0.950247	0.389457	0.440806	0.632989
	Ca	0.985028	0.956106	1.05887	0.860232	0.858298	0.988813
	Zn	1.19726	0.738236	1.06451	0.393828	0.611025	0.737704
	Cu	0.975032	1.02934	0.995631	0.531521	0.486283	0.548707
	Cr	1.06763	0.927257	1.00511	0.883305	0.683986	1.0109
	Mo	1.15678	0.92868	0.914544	0.868062	0.622714	0.740835
	Mn	0.590554	0.589717	1.81973	0.538661	0.709167	0.553129
n	Lymph	Serum
	0	3.375
	0.375	2.25
	1.5	2.625
	1.875	2.625
	1.125	1.875
	1.125	3.75
o	Lymph	Serum
	7.42857	44.0466
	10.7143	78.0732
	7.51786	48.7062
	6.125	53.1829
p	TDLN	Spleen	Tumor
	38.599	66.858	105.425
	40.736	74.613	145.954
	38.468	75.494	175.167
	44.315	95.316	154.405
	34.221	79.715	196.836
q	TDLN	Spleen	Tumor
	19	20.44	26.05
	14.59	15.87	22.04
	20.52	14.02	33.33
	20.63	9.72	33.26
	12.44	11.66	37.01
	20.5	10.37	17.73
r	TDLN	Spleen	Tumor
	1.33	0.77	30.26
	0.35	0.16	12.37
	1.07	0.82	44.44
	1.19	0.03	43.08
	2.02	0	27.22
	1.14	0.24	15.12
s		PD1- TIM3-	PD1+ TIM3-	PD1+ TIM3+
	Sample-1	10.8701	15.043	18.8143
	Sample-2	12.7509	18.4104	22.961
	Sample-3	12.4318	16.2327	20.1838
	Sample-4	9.2114	12.3042	14.9652
	Sample-5	13.2166	20.1247	25.4331
	Sample-6	14.2098	20.2726	29.0163
t	PD1- TIM3-	PD1+ TIM3-	PD1+ TIM3+
	14.36	17.14	47.68
	19.12	7.69	56.52
	18.18	23.08	50
	17.29	21.81	49.51
	18.32	42.64	50.29
	9.86	18.92	34.62
u	PBMC	Pleural effusion
	5.3209	20.4633
	2.9019	13.9639
	2.1044	6.5009
	3.6215	9.6632
	2.5671	8.3566
v	PBMC	Pleural effusion
	4.78	18.62
	2.48	23.18
	2.02	19.37
	6.44	33.3
	2.11	32.99
w	PBMC	Pleural effusion
	2.68	31.62
	1	88.08
	3.24	22.85
	2.82	23.98
	1.75	43.57
x		PD-1- TIM3-	PD-1+ TIM3-	PD-1+ TIM3+
	Sample-1	1	1.22763	1.30007
	Sample-2	1	1.11198	1.27064
	Sample-3	1	1.22434	1.38285
	Sample-4	1	1.13369	1.28626
	Sample-5	1	1.17292	1.20281
y	PD1- TIM3-	PD1+ TIM3-	PD1+ TIM3+
	10.87	10.85	45.45
	5.34	18.47	63.03
	7.3	20.79	69.59
	4.72	17.45	76.6
	5.99	45.48	94.07

## Sheet: Figure 2
a	μM	Na2SO4			FeSO4			Fe2(SO4)3
	0	16.09	16.39	18	17.47	17.09	18.16	17.16	17.97	18.5
	5	17.29	19.23	19.18	24.53	22.12	22.11	21.07	24.15	22.37
	10	18.18	18.61	19.2	29.25	25.08	25.72	27.02	28.07	26.88
	20	17.97	19.34	19.37	30.65	30.04	31.05	31.27	34.24	31.4
	40	18.41	19.94	20.7	39.57	41.11	39.45	49.01	51.04	52.26
	80	19.57	20.53	21.77	43.02	45.35	41.89	75.27	75.14	74.26
	160	20.43	23.36	24.23	56.42	53.04	53.22	93.1	85.25	92.03
	320	22.88	23.83	23.96	58.42	62.98	61.59	95.24	86.61	89.69
b	μM	C4H2Na2O4			C4H2FeO4
	0	39.52	39.23	40.9	39.92	43.27	40.96
	4	36.7	41.42	40.41	46.43	47.36	44.89
	8	41.98	41.82	43.55	47.32	48	47.89
	16	40.86	41.32	44.48	49.68	50.62	50.19
	32	40.79	42.62	43.17	58.18	58.67	55.8
	64	43.19	44.98	46.69	69.92	73.32	68.34
	128	41.12	42.14	43.56	91.2	92.77	94.03
	256	40.39	44.62	44.53	99.36	99.19	98.29
c	μM	Hemin
	0	41.46	40.53	39.12
	25	45.31	48.41	39.18
	50	50.25	52.71	54.49
	100	74.68	75.04	78.34
	200	97.77	96.98	98.04
d	μM	B16			MC38			LLC			Mouse CD8+T cell
	0	8.23	5.87	5.66	3.03	3.63	4.29	3.65	2.84	3.33	12.93	12.39	12.14
	20	8.08	4.51	22.77	3.86	5.69	5.93	2.28	1.95	1.98	16.01	15.2	15.45
	40	10.4	8.33	9.37	4.71	6.41	6.03	9.41	10.36	2.77	24.67	28.15	23.12
	80	23.25	21.27	18.92	7.4	11.34	9.5	8.64	9.66	9.48	40.88	43.16	40.54
	160	29.62	24.26	30.38	6.89	8.67	10.09	18.66	24.75	20.12	59.16	60.47	58.76
	320	22.12	21.11	26.91	9.42	11.52	9.2	27.23	30.13	28.81	75.73	75.91	76.15
e	μM	NCI-H1299			NCI-H1703			NCI-H446			Human CD8+T cell
	0	0.83	1.09	1.3	1.67	1.24	1.59	1.32	3.42	1.36	6.41	7.55	6.71
	20	1.17	1.63	1.96	2.4	2.03	2.78	3.31	3.97	3.57	7.34	8.84	7.93
	40	1.48	1.87	1.69	1.87	2.43	2.41	3.02	2.7	3.09	15.32	21.09	21.86
	80	1.86	2.57	2.01	2.34	3.26	3.55	4.84	4.93	4.86	37.29	46.88	44.11
	160	2.11	3.48	3.08	3.56	3.36	3.67	5.81	5.75	6.38	54.4	54.16	53.71
	320	2.23	3.34	2.91	2.75	2.64	3.19	4.78	6.39	5.76	65.16	65.12	64.39
	640	1.58	2.96	2.05	4.11	4.31	4.66	10.03	10.91	11.42	60.34	61.67	63.74
f	Control	FAC	Fer-1	Lip-1	Trolox	Spa-1	Z-VAD-FMK
	8.72	28.7	14.8	9.15	21.6	24.2	27.3
	10.3	28.1	15.1	10.8	22.5	27.2	29.7
	8.21	29.5	15.6	10.3	22.5	27.2	30.3
g	Control	Fer-1	FAC	FAC+Fer-1	FeCl3	FeCl3+Fer-1
	2385	1869	3890	3312	3267	2026
	2245	1703	4348	3177	3550	2093
	2166	1255	3901	2714	4629	2371
h	Control	Fer-1	FAC	FAC+Fer-1	FeCl3	FeCl3+Fer-1
	2.86	2.76	3.17	2.99	3.37	3.09
	2.84	2.8	3.16	3.03	3.37	3.15
	2.76	2.89	3.21	3.07	3.52	3.17
i	Control	Fer-1	FAC	FAC+Fer-1	FeCl3	FeCl3+Fer-1
	22	18.7	45.15	27.87	43	26.29
	23.82	17.22	43.38	29.73	44.64	31.93
	19.29	20.55	44.63	27.77	50.13	30.54
k	Control	FAC	FAC+Fer-1
	1129.76	417.7	899.36
	429.77	652.96	792.59
	568.84	166.04	1036.87
	828.13	471.14	798.81
	421	381.15	892.85
	950.43	486.47	398.22
	747.72	331.68	670.98
	540.47	475.27	460.13
	669.77	371.32	611
	1099.83	199.28	529.4
	802.21	210.38	639.3
	934	260.2	612.03
	542.86	357.24	1307.17
	1004.66	403.77	808.84
	672.03	172.52	1242.06
	643.2	228.47	970.91
		482.27	564.13
		259.04	652.68
		324.85	611.21
		311.83	512.85
		202.43	786.27
		248.29	578.4
		594.21	632.37
		606.12
		364.47
		496.81
		366
l	Control	FeCl3	FeCl3+Fer-1
	35.7	11.1	55.8
	43.6	12.1	62.1
	44	13.7	58.6
m	Control	Fer-1	FAC	FAC+Fer-1	FeCl3	FeCl3+Fer-1
	14.94	20.14	11.32	14.53	4.17	8.89
	14.96	19.98	8.39	15.12	3.89	8.67
	14.13	19.67	8.27	13.94	3.36	8.74
n	Control	Fer-1	FAC	FAC+Fer-1	FeCl3	FeCl3+Fer-1
	88.74	81.27	61.26	64.9	51.11	67.4
	89.03	81.09	59.5	59.89	50.64	66.11
	88.8	82.79	58.91	60.6	50.17	65.11
o	Control	Fer-1	FAC	FAC+Fer-1	FeCl3	FeCl3+Fer-1
	79.3	81.18	37.62	67.97	21.38	46.61
	80.94	81.4	35.7	66.44	21.21	45.24
	79.08	80.62	34.52	65.86	21.37	45.88
p	Lipid peroxidation			Cell death
	TDLN	Tumor		TDLN	Tumor
	1.27632	4.07895		4.76	31.2
	0.921053	7.10526		4.42	37.7
	0.973684	6.57895		7.59	31.7
	0.973684	4.07895		4.86	40.8
	1.02632	5.26316		3.48	38.3
	0.894737	6.84211		4.55	33.3
	1.10526	6.84211		4.46	37.6
	0.881579	4.86842		6.48	33.3
	1.01316	3.15789		2.96	31.5
	1.10526	4.60526		3.19	27.6
	0.828947	3.68421		9.42	33.7

## Sheet: Figure 3
a	Fresh	3 h	6 h	9 h	12 h	24 h	48 h											d	Sedimentation	Fresh	Effector	j	Sedimentation	Control	cTCR
	36.029	51.47	36.029	61.7641	120.955	138.969	373.158												0	0.0290948	0.0803539		0	0.152173	0.133046
	33.4555	43.7495	51.47	72.0581	97.7931	115.808	373.158												0.00763359	0.435962	0.548884		0.00763359	0.217866	0.198899
	36.029	38.6025	72.0581	82.3521	110.661	123.528	398.893												0.0133588	0.0338576	0.0521894		0.0133588	1	0.437553
																			0.0209924	0.0165557	0.0359107		0.0209924	0.984633	0.286472
e	Gapdh	Fresh			Activation			Slc40a1	Fresh			Activation							0.028626	0.0166982	0.0281437		0.028626	0.98493	0.170346
	1	2.10832	0.00943773	15.943	0.123303	2.08275	2.11503	1	5.3123	5.93537	10.78	0	0	0					0.0362595	0.020047	0.0219624		0.0362595	0.982064	0.579667
	2	2.65909	0.10299	0.0954062	0.250432	1.49289	1.53635	2	9.3483	56.3866	14.1313	0	2.94397	17.2579					0.0438931	0.0190027	0.0181314		0.0438931	0.975264	1
	3	2.79664	0.907168	0.795401	0.704609	20.1048	19.7053	3	5.5199	0	28.5316	0	15.9316	0					0.0515267	0.0306861	0.0153789		0.0515267	0.971946	0.940491
	4	4.73126	3.89168	3.09876	2.91805	3.59962	3.39224	4	9.2021	0	22.3268	0	0	0					0.0591603	0.034983	0.0147933		0.0591603	0.970883	0.941044
	5	3.62155	7.4996	5.99812	3.35981	6.17541	6.25824	5	4.4705	0	3.31257	14.3179	8.76619	0					0.0667939	0.0254182	0.0144419		0.0667939	0.971981	0.941138
	6	5.26882	8.09579	6.55204	7.66711	2.84797	3.07007	6	9.1013	0	4.93671	0	4.62386	0					0.0725191	0.0392607	0.0227277		0.0725191	0.973617	0.943227
	7	2.81606	0.700598	0.631026	2.74648	1.07854	1.25164	7	6.4671	0	0	0	16.0709	0					0.0820611	0.463228	0.0158811		0.0820611	0.973663	0.9471
	8	2.4732	0.15528	0.160344	0.341757	1.9614	2.11317	8	11.1007	0	0	11.9556	0	0					0.0877863	0.48999	0.0130328		0.0877863	0.974345	0.949447
	9	2.50182	1.10676	0.941221	1.0187	2.11864	2.19183	9	10.1884	5.75261	0	0	8.34468	0					0.0954198	0.104181	0.0114694		0.0954198	0.975466	0.948858
	10	4.09357	3.63477	2.79023	3.29241	5.84615	5.83244	10	15.0189	0	3.79835	8.8044	3.57577	0					0.103053	0.307517	0.0099351		0.103053	0.974513	0.948819
	11	7.73846	6.39485	5.70897	10.4495	5.94744	5.92621	11	0.989	0	4.16972	7.5249	14.3827	0					0.110687	0.461949	0.00884121		0.110687	0.975909	0.948777
	12	11.2962	8.84863	7.5634	11.5662	8.1593	7.84294	12	0	0	0.943709	15.5993	0	49.6476					0.118321	0.0278767	0.00808686		0.118321	0.977517	0.950545
	13	11.8063	13.8004	11.6653	17.7596	6.51401	6.69703	13	6.6617	21.958	0	10.5926	14.7038	17.7223					0.125954	0.0227342	0.0419606		0.125954	0.978396	0.95147
	14	21.0935	20.084	16.8616	14.0593	15.1422	15.43	14	5.5222	9.96745	1.83551	22.8347	10.6565	15.3723					0.133588	0.0452873	0.0268823		0.133588	0.978438	0.951168
	15	14.9952	24.7681	21.1952	23.7426	16.929	16.6375	15	1.0975	0	5.2337	8.3706	0	0					0.141221	0.0368995	0.0184324		0.141221	0.979206	0.951719
																			0.148855	0.0305959	0.0135948		0.148855	0.98059	0.952536
g		Tfrc			Dmt1			Slc40a1			Fth1			Ftl					0.156489	0.0270517	0.0107125		0.156489	0.980535	0.954656
	Fresh	1.06574	0.912077	1.02877	0.907819	0.960272	1.14711	0.745517	1.06233	1.26265	1.07034	0.994712	0.939248	1.05644	0.976031	0.969821			0.164122	0.0244696	0.0399866		0.164122	0.981676	0.954739
	1st	6.31893	7.89596	9.75009	3.13694	3.16343	3.78125	0.00371888	0.0054344	0.0063621	2.13883	2.22922	2.82207	2.23186	2.66334	2.99862			0.171756	0.0223303	0.0872102		0.171756	0.981783	0.954418
	2nd	11.4323	8.20923	7.67142	2.15366	2.89936	2.98093	0.00173547	0.00188444	0.00167668	0.379582	0.469161	0.486055	0.747148	0.865657	0.800918			0.177481	0.0202775	0.0885869		0.177481	0.981598	0.953808
	3rd	19.7857	28.2584	33.5737	3.2633	3.38159	3.22283	0	0	0	0.776414	0.713723	0.689971	0.597562	0.703807	0.760586			0.185115	0.0422691	0.0734851		0.185115	0.98189	0.954051
	4th	23.6981	13.1072	6.7126	3.87018	2.68839	1.61064	0	0	0	0.678984	0.556293	0.298609	1.07276	0.613033	0.310283			0.192748	0.0789885	0.123637		0.192748	0.98083	0.954806
																			0.200382	0.0751744	1		0.200382	0.980418	0.955553
i	Control	cTCR																	0.208015	0.068319	0.979359		0.208015	0.980458	0.95522
	2.5564	28.4957																	0.215649	0.0591245	0.977012		0.215649	0.980896	0.954814
	2.6634	26.1501																	0.223282	0.158207	0.976956		0.223282	0.980229	0.954435
	2.7278	27.3166																	0.230916	1	0.977381		0.230916	0.979278	0.953561
																			0.23855	0.954027	0.977773		0.23855	0.97839	0.952862
k	Gapdh	Control			cTCR			Slc40a1	Control			cTCR							0.246183	0.952078	0.97737		0.246183	0.9773	0.950021
	1	0.0385462	0.0396128	0.0350697	0.0729058	0.00454238	0.0808315	1	19.8889	7.45591	0	23.0863	12.8899	0					0.253817	0.951587	0.97716		0.253817	0.976888	0.948352
	2	0.0428497	0.347792	0.045354	1.40455	0.78199	1.44752	2	0	11.401	8.45838	0	0	24.2711					0.259542	0.950377	0.977322		0.259542	0.975499	0.94745
	3	0.327569	1.10001	0.324921	1.29649	1.13547	1.24259	3	0	0	0	15.5185	16.5467	23.6267					0.269084	0.949014	0.976944		0.269084	0.97433	0.946433
	4	1.33323	1.91064	1.3322	0.794861	0.477365	0.855415	4	27.1279	0	0	1.19671	11.6502	18.8947					0.274809	0.946723	0.976152		0.274809	0.973612	0.944849
	5	1.70071	4.32579	1.66769	1.63333	0.972184	1.67968	5	24.5335	21.4261	12.0978	10.3942	0	33.2076					0.282443	0.946662	0.976763		0.282443	0.972002	0.943584
	6	5.38163	2.43239	5.43412	4.00154	2.98419	4.04084	6	0	10.9968	0	0	21.8725	0					0.290076	0.946488	0.975534		0.290076	0.970202	0.94037
	7	2.81998	0.315066	2.92787	4.69153	2.61673	4.58397	7	0	0	0	0	11.7622	0					0.29771	0.945422	0.973914		0.29771	0.967083	0.937202
	8	0.466344	1.5897	0.690373	3.79964	1.80013	2.77317	8	0	0	0	26.8567	0	0					0.305344	0.944143	0.973023		0.305344	0.964193	0.934794
	9	4.34351	7.77899	5.03259	8.11259	8.94049	8.11375	9	0	0	0	12.7888	0	0					0.312977	0.943478	0.972124		0.312977	0.961752	0.93186
	10	9.62125	14.6428	7.85995	12.4744	15.505	12.5623	10	0	0	0	10.1588	13.6498	0					0.320611	0.943874	0.971469		0.320611	0.957694	0.92985
	11	11.4427	15.0671	11.606	10.8998	12.7045	10.9575	11	0	0	39.219	0	0	0					0.328244	0.942511	0.970807		0.328244	0.952536	0.926316
	12	12.3681	14.9105	13.1495	13.7191	11.4671	14.5937	12	21.491	9.80479	6.79082	0	11.6288	0					0.335878	0.941356	0.969816		0.335878	0.949831	0.92261
	13	11.9878	15.6578	12.778	9.74646	10.4129	9.5189	13	0	12.5458	6.06903	0	0	0					0.341603	0.941468	0.969475		0.341603	0.947585	0.919048
	14	17.5989	10.9825	18.3874	10.019	18.2984	9.63442	14	0	12.7995	14.9195	0	0	0					0.351145	0.941305	0.967805		0.351145	0.942084	0.915125
	15	20.527	8.89931	18.729	17.3338	11.899	17.9155	15	6.95867	13.5702	12.4454	0	0	0					0.35687	0.940574	0.96656		0.35687	0.936412	0.911087
																			0.364504	0.939891	0.965992		0.364504	0.931389	0.906471
l	7-AAD						TNF-α						TIM-3						0.372137	0.939315	0.965345		0.372137	0.927443	0.902827
	Control	Fe	pTCR	pTCR+Fe	pTCR+Fe+Fer-1		Control	Fe	pTCR	pTCR+Fe	pTCR+Fe+Fer-1		Control	Fe	pTCR	pTCR+Fe	pTCR+Fe+Fer-1		0.379771	0.939104	0.963045		0.379771	0.920461	0.899024
	7.92	14.84	29.2	68.65	31.89		92.9	43.5	69.7	18.9	56.5		1.23	1.06	18.37	24.77	12.56		0.387405	0.939538	0.962539		0.387405	0.914724	0.89561
	7.87	14.31	27.12	68.06	33.27		92.1	49.8	71.6	13.5	56.9		0.91	0.71	15.77	21.74	10.17		0.395038	0.940107	0.962322		0.395038	0.90715	0.890858
	7.88	14.87	28.34	68.28	31.93		92	48	71.3	14.5	56.8		0.87	0.8	15.39	21.52	10.56		0.402672	0.938678	0.961308		0.402672	0.900272	0.884739
																			0.410305	0.937247	0.960525		0.410305	0.893333	0.878845
m	PD-1- TIM3-	PD-1+ TIM3-	PD-1+ TIM3+																0.417939	0.93914	0.959106		0.417939	0.885273	0.874668
	19.08	20.83	9.17																0.425573	0.937801	0.958346		0.425573	0.879421	0.869837
	16.56	13.91	3.58																0.433206	0.938054	0.956949		0.433206	0.872761	0.863355
	18.35	8.77	1.6																0.44084	0.938382	0.956165		0.44084	0.865964	0.856696
	18.95	5.41	1.75																0.446565	0.939213	0.954042		0.446565	0.859105	0.850874
	32.65	21.74	0																0.456107	0.938475	0.951953		0.456107	0.851845	0.846091
	19.54	20	4.71																0.461832	0.938842	0.949688		0.461832	0.843428	0.83813
	21.59	20.51	1.9																0.469466	0.939511	0.947907		0.469466	0.83605	0.829101
	12.5	12.5	4.44																0.477099	0.940095	0.94587		0.477099	0.830384	0.821612
	20	16.07	3.85																0.484733	0.939847	0.943507		0.484733	0.818255	0.816943
																			0.492366	0.939394	0.940833		0.492366	0.810139	0.812735
n	PD-1- TIM3-	PD-1+ TIM3-	PD-1+ TIM3+																0.5	0.940284	0.938257		0.5	0.80681	0.808883
	14.61	30.92	64.91																0.507634	0.940745	0.935755		0.507634	0.798798	0.801079
	13.04	49.33	61.22																0.515267	0.940801	0.933258		0.515267	0.790094	0.793522
	16.44	42.19	72.76																0.522901	0.940219	0.928292		0.522901	0.782813	0.784443
	14	44.93	79.55																0.528626	0.940335	0.9263		0.528626	0.772883	0.774641
	16.46	40.22	75.54																0.538168	0.94021	0.92411		0.538168	0.763317	0.76507
	5.71	35.29	44.83																0.543893	0.94009	0.919865		0.543893	0.757683	0.758214
	19.72	29.41	60.87																0.551527	0.940051	0.916629		0.551527	0.745726	0.753508
	13.11	35.29	68.56																0.55916	0.938883	0.913055		0.55916	0.735643	0.747936
	5	34.78	76.14																0.566794	0.938609	0.908289		0.566794	0.736279	0.742544
																			0.574427	0.938776	0.902991		0.574427	0.727021	0.734883
o	NAT	CRC																	0.582061	0.938191	0.897719		0.582061	0.718422	0.72724
	25.9	11.8																	0.589695	0.937583	0.892455		0.589695	0.711836	0.721136
	26.1	12.8																	0.597328	0.936951	0.886181		0.597328	0.698704	0.712952
	14.9	11.7																	0.604962	0.936507	0.881737		0.604962	0.693523	0.703153
	15.3	12.2																	0.612595	0.935774	0.877273		0.612595	0.686539	0.693832
	15.8	9.9																	0.620229	0.934781	0.871095		0.620229	0.677727	0.682369
																			0.627863	0.934013	0.866626		0.627863	0.671682	0.673113
p	NAT	CRC																	0.633588	0.933374	0.861185		0.633588	0.660559	0.663645
	8.17	41.78																	0.641221	0.932547	0.859336		0.641221	0.655296	0.654253
	10.12	76.66																	0.648855	0.931795	0.849403		0.648855	0.649255	0.646852
	5.56	22.59																	0.656489	0.931156	0.845197		0.656489	0.640417	0.638392
	13.66	22.33																	0.664122	0.931082	0.839726		0.664122	0.638929	0.629158
	4.36	28.55																	0.671756	0.929323	0.831557		0.671756	0.628155	0.618368
																			0.679389	0.928041	0.827104		0.679389	0.619403	0.609626
q	NAT	CRC																	0.687023	0.928179	0.818843		0.687023	0.613068	0.603523
	14.7515	21.8306																	0.694656	0.924936	0.810581		0.694656	0.60534	0.598708
	4.9343	17.57																	0.70229	0.922632	0.80329		0.70229	0.59728	0.593259
	1.1354	8.3313																	0.709924	0.919239	0.794628		0.709924	0.591946	0.584891
	5.8927	9.6632																	0.715649	0.913112	0.784717		0.715649	0.589347	0.578285
	4.7343	8.3566																	0.725191	0.908301	0.777894		0.725191	0.5752	0.573352
																			0.730916	0.900287	0.771531		0.730916	0.567526	0.569573
r	Control	Slc40a1																	0.73855	0.889826	0.764014		0.73855	0.556353	0.562193
	2.60751	2.00546																	0.746183	0.881163	0.755493		0.746183	0.550217	0.553851
	2.47407	2.04588																	0.753817	0.873802	0.74807		0.753817	0.548584	0.545367
	2.43339	2.04971																	0.76145	0.866404	0.738983		0.76145	0.533627	0.537534
																			0.769084	0.852697	0.731567		0.769084	0.517653	0.529411
s	Control	Slc40a1																	0.776718	0.845643	0.721849		0.776718	0.514139	0.519198
	1.01408	0.464789																	0.784351	0.834583	0.715597		0.784351	0.510689	0.506845
	1.01408	0.507042																	0.791985	0.824976	0.711061		0.791985	0.50405	0.495833
	0.971831	0.464789																	0.79771	0.81395	0.699319		0.79771	0.497334	0.488018
																			0.807252	0.802089	0.690382		0.807252	0.489298	0.479969
t	Control	Slc40a1																	0.812977	0.791656	0.676346		0.812977	0.481132	0.4729
	16.75	10.78																	0.820611	0.780824	0.67071		0.820611	0.478456	0.464066
	17.27	10.7																	0.828244	0.77025	0.670391		0.828244	0.467527	0.455526
	18.18	10.09																	0.835878	0.759868	0.659992		0.835878	0.461368	0.449318
																			0.843511	0.749327	0.655825		0.843511	0.455528	0.442878
u		Control			Slc40a1														0.851145	0.736505	0.648742		0.851145	0.451197	0.435572
	Vehical	15.81	14.44	14.82	1.33	1.77	1.92												0.858779	0.724527	0.643417		0.858779	0.444251	0.429195
	Fer-1	4.44	5.17	4.75	2.52	2.26	1.93												0.866412	0.71161	0.636339		0.866412	0.429077	0.423661
	RSL3	95.95	94.54	94.92	37.29	35.98	40.36												0.874046	0.697836	0.625185		0.874046	0.423536	0.419124
	RSL3+Fer-1	4.96	4.85	4.99	1.63	2.47	1.63												0.881679	0.682685	0.616657		0.881679	0.418401	0.413639
																			0.889313	0.669847	0.605891		0.889313	0.413105	0.405115
v		Control			Slc40a1														0.896947	0.656491	0.597643		0.896947	0.410307	0.396
	Vehical	20.8	20.9	21.9	2.28	2.91	2.75												0.902672	0.639405	0.58611		0.902672	0.39909	0.387448
	Fer-1	5.36	5.17	5.17	2.17	2.4	1.84												0.912214	0.626493	0.57802		0.912214	0.391779	0.37989
	FeCl3	63.1	63.7	64.9	11.7	10.9	10.5												0.917939	0.611243	0.569323		0.917939	0.384923	0.373928
	FeCl3+Fer-1	13.1	13.4	14.2	8.35	8.62	8.39												0.925573	0.595805	0.562319		0.925573	0.379064	0.36778
																			0.933206	0.580904	0.551186		0.933206	0.372744	0.360569
w		Control			Slc40a1														0.94084	0.564711	0.542603		0.94084	0.372092	0.352994
	IFN-γ+	5.56	4.84	4.37	8.84	6.7	8.55												0.948473	0.552357	0.541188		0.948473	0.359312	0.343692
	TNF-α+	5.56	6.45	5.62	15.8	14.6	16.7												0.956107	0.540906	0.527837		0.956107	0.351777	0.335989
	IL-2+	12	10.8	14.5	29.8	28	29.5												0.96374	0.525224	0.522853		0.96374	0.348911	0.330377
																			0.971374	0.510241	0.512554		0.971374	0.342132	0.324994
x		Control			Slc40a1														0.979008	0.499525	0.499881		0.979008	0.336755	0.31999
	FVS700+	84.9	86	88	60.3	64.7	58.2												0.984733	0.486997	0.491339		0.984733	0.330227	0.315688
	TIM-3+	55.4	54.8	54.1	36.4	39.1	35.9												0.994275	0.47399	0.489755		0.994275	0.325055	0.311797
																			1	0.462983	0.48823		1	0.319599	0.306258
																			1.00763	0.451804	0.469417		1.00763	0.314449	0.298897
																			1.01527	0.440202	0.464068		1.01527	0.310883	0.293344
																			1.0229	0.433881	0.467017		1.0229	0.305814	0.288184
																			1.03053	0.423541	0.455963		1.03053	0.299452	0.283913
																			1.03817	0.41012	0.44926		1.03817	0.296454	0.280164
																			1.0458	0.400858	0.448766		1.0458	0.293833	0.27592
																			1.05344	0.391376	0.435721		1.05344	0.283373	0.272406
																			1.06107	0.383436	0.424409		1.06107	0.279778	0.269091
																			1.0687	0.37515	0.412511		1.0687	0.279277	0.264927
																			1.07634	0.364471	0.408828		1.07634	0.270602	0.260315
																			1.08397	0.354711	0.401531		1.08397	0.267211	0.255502
																			1.08969	0.346929	0.400714		1.08969	0.263398	0.251403
																			1.09733	0.337793	0.389594		1.09733	0.258339	0.248925
																			1.10496	0.330212	0.379092		1.10496	0.256995	0.246017
																			1.1126	0.321314	0.375838		1.1126	0.250975	0.24293
																			1.12023	0.31257	0.366187		1.12023	0.248827	0.239485
																			1.12786	0.304073	0.357599		1.12786	0.244367	0.236634
																			1.1355	0.299002	0.350226		1.1355	0.242167	0.233845
																			1.14313	0.290025	0.347081		1.14313	0.237023	0.229991
																			1.15076	0.281228	0.347088		1.15076	0.233961	0.22701
																			1.1584	0.27413	0.338594		1.1584	0.227706	0.224107
																			1.16603	0.268358	0.329867		1.16603	0.226465	0.221666
																			1.17176	0.262342	0.325864		1.17176	0.222033	0.218464
																			1.1813	0.255354	0.320372		1.1813	0.219123	0.21477
																			1.18702	0.248985	0.309345		1.18702	0.214402	0.211736
																			1.19466	0.243815	0.300981		1.19466	0.210965	0.209488
																			1.20229	0.237436	0.294009		1.20229	0.209102	0.20675
																			1.20992	0.232079	0.288382		1.20992	0.205458	0.203456
																			1.21756	0.227809	0.284457		1.21756	0.203794	0.200332
																			1.22519	0.222051	0.282088		1.22519	0.199877	0.19761
																			1.23282	0.217694	0.276027		1.23282	0.195186	0.195795
																			1.24046	0.213166	0.268518		1.24046	0.190736	0.194258
																			1.24809	0.208737	0.263869		1.24809	0.188559	0.19178
																			1.25573	0.204579	0.257778		1.25573	0.186385	0.189369
																			1.26336	0.200157	0.254441		1.26336	0.182961	0.187414
																			1.26908	0.196091	0.252435		1.26908	0.180527	0.185685
																			1.27672	0.193232	0.247035		1.27672	0.176839	0.184118
																			1.28435	0.189401	0.239845		1.28435	0.174427	0.181881
																			1.29389	0.185409	0.235131		1.29389	0.170677	0.17924
																			1.29962	0.181505	0.229628		1.29962	0.167788	0.176744
																			1.30725	0.176741	0.22566		1.30725	0.166167	0.174606
																			1.31489	0.174815	0.222361		1.31489	0.164219	0.172358
																			1.32252	0.170588	0.218047		1.32252	0.161886	0.169765
																			1.33015	0.165728	0.215205		1.33015	0.158942	0.167959
																			1.33779	0.162737	0.211941		1.33779	0.156876	0.166452
																			1.34542	0.158784	0.208419		1.34542	0.154932	0.164506
																			1.35305	0.155181	0.205075		1.35305	0.153757	0.162413
																			1.36069	0.152095	0.201711		1.36069	0.151193	0.159882
																			1.36832	0.148292	0.196724		1.36832	0.148442	0.158242
																			1.37405	0.14493	0.191985		1.37405	0.146801	0.15685
																			1.38359	0.141687	0.18858		1.38359	0.14536	0.155317
																			1.38931	0.13892	0.181677		1.38931	0.143582	0.153473
																			1.39695	0.136352	0.178871		1.39695	0.141124	0.151462
																			1.40458	0.134207	0.175674		1.40458	0.140054	0.149796
																			1.41221	0.131932	0.170615		1.41221	0.138765	0.148607
																			1.41985	0.129867	0.165307		1.41985	0.136937	0.147327
																			1.42748	0.127555	0.160973		1.42748	0.134891	0.146283
																			1.43511	0.12538	0.158223		1.43511	0.133631	0.145193
																			1.44084	0.123472	0.15606		1.44084	0.132306	0.144081
																			1.45038	0.12207	0.152847		1.45038	0.130221	0.142767
																			1.45611	0.119532	0.149785		1.45611	0.128335	0.141786
																			1.46565	0.117072	0.147096		1.46565	0.126584	0.140653
																			1.47137	0.114748	0.145475		1.47137	0.125753	0.139322
																			1.47901	0.113095	0.142133		1.47901	0.124663	0.137716
																			1.48664	0.110083	0.14119		1.48664	0.122835	0.136128
																			1.49427	0.107808	0.137645		1.49427	0.121172	0.134724
																			1.50191	0.105624	0.135813		1.50191	0.120087	0.133352
																			1.50954	0.103057	0.132374		1.50954	0.118387	0.132005
																			1.51718	0.101289	0.130441		1.51718	0.117167	0.130738
																			1.52481	0.0990539	0.127924		1.52481	0.115012	0.130099
																			1.53244	0.0966921	0.126082		1.53244	0.113891	0.129165
																			1.54008	0.0945867	0.125027		1.54008	0.11339	0.127787
																			1.54771	0.0921315	0.122894		1.54771	0.112226	0.126558
																			1.55344	0.0901994	0.120228		1.55344	0.110541	0.125435
																			1.56107	0.0885832	0.116804		1.56107	0.109032	0.12473
																			1.5687	0.0860602	0.115328		1.5687	0.107747	0.124076
																			1.57634	0.0841744	0.112835		1.57634	0.10658	0.123063
																			1.58397	0.0826022	0.109958		1.58397	0.105901	0.12213
																			1.5916	0.0806746	0.11029		1.5916	0.105044	0.121156
																			1.59924	0.0791465	0.108629		1.59924	0.104215	0.120022
																			1.60687	0.07737	0.105825		1.60687	0.103408	0.119186
																			1.6145	0.075452	0.101264		1.6145	0.102572	0.1183
																			1.62214	0.0743374	0.0980678		1.62214	0.101142	0.117702
																			1.62786	0.0725794	0.0946032		1.62786	0.100042	0.117331
																			1.6374	0.0714579	0.0935336		1.6374	0.0996668	0.116634
																			1.64313	0.0701461	0.0919301		1.64313	0.0987424	0.115719
																			1.65267	0.0684597	0.0913681		1.65267	0.0977982	0.114723
																			1.6584	0.067328	0.0887794		1.6584	0.0969654	0.113826
																			1.66603	0.0659114	0.0875351		1.66603	0.0964575	0.113314
																			1.67366	0.0641347	0.0857063		1.67366	0.0954909	0.112924
																			1.6813	0.0628819	0.0837406		1.6813	0.094741	0.111887
																			1.68893	0.060929	0.0818211		1.68893	0.0936689	0.111197
																			1.69656	0.0594695	0.0802833		1.69656	0.0928674	0.110885
																			1.7042	0.0579884	0.0776064		1.7042	0.0919033	0.110304
																			1.71183	0.0565367	0.0743622		1.71183	0.0914543	0.109624
																			1.71947	0.0553121	0.0717668		1.71947	0.0907007	0.10885
																			1.72519	0.0540487	0.0698072		1.72519	0.0900042	0.108036
																			1.73282	0.0525149	0.067874		1.73282	0.0888365	0.107608
																			1.74046	0.051121	0.0662982		1.74046	0.0881336	0.107097
																			1.74809	0.0497748	0.0648641		1.74809	0.0874022	0.106345
																			1.75573	0.0484311	0.0651306		1.75573	0.0869032	0.105535
																			1.76336	0.0472412	0.0632311		1.76336	0.0860195	0.105174
																			1.77099	0.0459082	0.0627642		1.77099	0.085821	0.104667
																			1.77863	0.0447192	0.060659		1.77863	0.0855329	0.104082
																			1.78626	0.04359	0.0594107		1.78626	0.084746	0.103489
																			1.79389	0.0424949	0.0579858		1.79389	0.0845436	0.102986
																			1.80153	0.0415968	0.057338		1.80153	0.0840196	0.102916
																			1.80916	0.0408161	0.0572458		1.80916	0.0836204	0.102654
																			1.81489	0.0400133	0.0551768		1.81489	0.0829402	0.102034
																			1.82443	0.0394109	0.0536715		1.82443	0.082186	0.10165
																			1.83015	0.0387228	0.0514599		1.83015	0.0820009	0.101307
																			1.83969	0.037837	0.0500745		1.83969	0.0815758	0.100848
																			1.84542	0.037166	0.0498145		1.84542	0.0805951	0.10015
																			1.85305	0.0364125	0.0482791		1.85305	0.0798888	0.0995961
																			1.86069	0.0356857	0.048446		1.86069	0.0795492	0.0991086
																			1.86832	0.0349857	0.0475527		1.86832	0.0795566	0.0985034
																			1.87595	0.0340486	0.0461481		1.87595	0.0794501	0.0978992
																			1.88359	0.0332502	0.045728		1.88359	0.0784924	0.0973934
																			1.89122	0.0324075	0.0455179		1.89122	0.077488	0.0968472
																			1.89695	0.0315172	0.0450478		1.89695	0.0768986	0.0964911
																			1.90649	0.0305099	0.0448987		1.90649	0.0766132	0.096238
																			1.91221	0.0295148	0.0442293		1.91221	0.0763982	0.0958315
																			1.91985	0.0287869	0.0428113		1.91985	0.0762565	0.0955042
																			1.92748	0.0281915	0.041655		1.92748	0.0759324	0.0950367
																			1.93511	0.0274883	0.039242		1.93511	0.0752093	0.0943615
																			1.94275	0.0268414	0.0382375		1.94275	0.0749924	0.0940862
																			1.95038	0.0263247	0.0381035		1.95038	0.0745735	0.0939529
																			1.95802	0.0257487	0.0367207		1.95802	0.0743339	0.0934813
																			1.96565	0.0251476	0.0353466		1.96565	0.0738074	0.0930707
																			1.97328	0.0246388	0.0338494		1.97328	0.0736456	0.0925905
																			1.98092	0.0242361	0.0334089		1.98092	0.0735892	0.0922423
																			1.98855	0.0238786	0.0328841		1.98855	0.0730663	0.0919671
																			1.99618	0.023533	0.0322655		1.99618	0.0725954	0.0916383
																			2.00382	0.0233808	0.0313691		2.00382	0.0719729	0.0912603
																			2.01145	0.0228403	0.030456		2.01145	0.0720564	0.091104
																			2.01718	0.0223472	0.0300744		2.01718	0.0719112	0.0905789
																			2.02481	0.0221399	0.0297174		2.02481	0.0719015	0.090009
																			2.03244	0.0217406	0.0285668		2.03244	0.071188	0.0896527
																			2.04008	0.0213372	0.0281155		2.04008	0.0705561	0.0893024
																			2.04771	0.0207914	0.0276478		2.04771	0.0702775	0.0890337
																			2.05534	0.0203638	0.0269397		2.05534	0.0699847	0.0886743
																			2.06298	0.0200287	0.0264211		2.06298	0.0698467	0.0885954
																			2.07061	0.019794	0.0256263		2.07061	0.0695555	0.0882873
																			2.07824	0.0193374	0.0248019		2.07824	0.0697994	0.0880505
																			2.08397	0.0186642	0.0244107		2.08397	0.0692455	0.0877269
																			2.09351	0.0183142	0.0240634		2.09351	0.0689703	0.0882857
																			2.09924	0.0180469	0.0235035		2.09924	0.0686128	0.0880291
																			2.10687	0.0175985	0.0230874		2.10687	0.0683103	0.0870001
																			2.1145	0.0171063	0.0231086		2.1145	0.0680654	0.085526
																			2.12214	0.0165293	0.0229797		2.12214	0.0680139	0.0851441
																			2.12977	0.0161925	0.0229721		2.12977	0.0681339	0.0863066
																			2.1374	0.0160213	0.0229832		2.1374	0.068005	0.0880239
																			2.14504	0.0157096	0.0224873		2.14504	0.0677041	0.0881566
																			2.15267	0.0153862	0.0216983		2.15267	0.0672679	0.0878798
																			2.16031	0.0148682	0.0208224		2.16031	0.0666779	0.0882599
																			2.16794	0.0147464	0.0202497		2.16794	0.066786	0.0887736
																			2.17557	0.0146342	0.0195826		2.17557	0.0664342	0.0891786
																			2.1813	0.0146308	0.0191637		2.1813	0.066246	0.0888208
																			2.18893	0.0143191	0.0187192		2.18893	0.0665684	0.088699
																			2.19656	0.0140741	0.0190017		2.19656	0.0658024	0.0880041
																			2.2042	0.0139747	0.0188826		2.2042	0.0661372	0.0873732
																			2.21183	0.0140114	0.0190857		2.21183	0.0663208	0.0868173
																			2.21947	0.0137443	0.0189088		2.21947	0.0662975	0.0861305
																			2.2271	0.0134907	0.0184144		2.2271	0.0662381	0.0850944
																			2.23473	0.0130738	0.0181079		2.23473	0.0667355	0.0840506
																			2.24237	0.0129543	0.0178045		2.24237	0.0670814	0.0831646
																			2.25	0.0128668	0.0172341		2.25	0.0668729	0.0825531
																			2.25763	0.0127153	0.016865		2.25763	0.0667512	0.0818446
																			2.26527	0.0125007	0.0166363		2.26527	0.0665053	0.0812296
																			2.27099	0.012333	0.0159406		2.27099	0.0663079	0.0807531
																			2.28053	0.0121842	0.0151774		2.28053	0.0659686	0.0803619
																			2.28817	0.0118861	0.0149126		2.28817	0.0657386	0.0800197
																			2.2958	0.0115872	0.0146126		2.2958	0.0655755	0.0796629
																			2.30153	0.0113773	0.0140432		2.30153	0.0655172	0.0794994
																			2.31107	0.0109863	0.0136193		2.31107	0.0652458	0.0792931
																			2.31679	0.0106399	0.0132409		2.31679	0.064897	0.0788677
																			2.32443	0.0103459	0.0129269		2.32443	0.0649367	0.0786114
																			2.33206	0.0102235	0.0127732		2.33206	0.0648945	0.0786362
																			2.33969	0.0103023	0.0123462		2.33969	0.064629	0.0784129
																			2.34733	0.0100235	0.0123653		2.34733	0.0643748	0.0780025
																			2.35496	0.0098568	0.0121159		2.35496	0.0641146	0.0777106
																			2.3626	0.00961576	0.0121529		2.3626	0.0638407	0.0774755
																			2.37023	0.00963953	0.012059		2.37023	0.0634728	0.0776763
																			2.37786	0.00958343	0.0118385		2.37786	0.0633681	0.0775146
																			2.38359	0.00950038	0.0113545		2.38359	0.0626875	0.0770758
																			2.39313	0.00935997	0.0110071		2.39313	0.0621616	0.0766425
																			2.39885	0.00940355	0.0102895		2.39885	0.0617976	0.076446
																			2.40649	0.00919927	0.0104965		2.40649	0.0619445	0.0763998
																			2.41412	0.0092362	0.01027		2.41412	0.0615109	0.076456
																			2.42176	0.00906805	0.010199		2.42176	0.0611776	0.0760277
																			2.42939	0.00904729	0.00999604		2.42939	0.0607862	0.0753708
																			2.43702	0.00882478	0.00945885		2.43702	0.0607283	0.0751585
																			2.44466	0.00863302	0.0091327		2.44466	0.0605171	0.0749824
																			2.45229	0.00844269	0.0084201		2.45229	0.0605074	0.0749327
																			2.45992	0.00828152	0.00824292		2.45992	0.0602338	0.0749983
																			2.46756	0.00803714	0.00800157		2.46756	0.0598409	0.0745083
																			2.47519	0.00776012	0.00753564		2.47519	0.0599531	0.0741634
																			2.48092	0.00747897	0.00749985		2.48092	0.0597042	0.0740396
																			2.49046	0.00716772	0.00730816		2.49046	0.0596094	0.0741043
																			2.49618	0.00694902	0.00678983		2.49618	0.0594538	0.0737603
																			2.50382	0.00674173	0.00674388		2.50382	0.0592154	0.0737674
																			2.51145	0.00661637	0.0064324		2.51145	0.0592525	0.0734435
																			2.51908	0.0064021	0.00600484		2.51908	0.0589865	0.0733307
																			2.52672	0.00630591	0.00614349		2.52672	0.0588459	0.0731036
																			2.53435	0.00609703	0.00605386		2.53435	0.0587753	0.072754
																			2.54198	0.00602096	0.00553392		2.54198	0.0586703	0.0727267
																			2.54962	0.00620337	0.00519019		2.54962	0.0585225	0.0728253
																			2.55725	0.00614996	0.00485163		2.55725	0.058774	0.0725556
																			2.56489	0.00610163	0.00458271		2.56489	0.0585247	0.0723575
																			2.57061	0.00596771	0.00432153		2.57061	0.0583786	0.0720786
																			2.58015	0.00599449	0.00387818		2.58015	0.0579448	0.071684
																			2.58588	0.00596153	0.00390703		2.58588	0.0580268	0.0716625
																			2.59351	0.00580448	0.00357153		2.59351	0.0578659	0.0716063
																			2.60115	0.00563554	0.00342885		2.60115	0.0577567	0.0712714
																			2.60878	0.00548641	0.00305159		2.60878	0.0576812	0.071297
																			2.61641	0.00546137	0.00261984		2.61641	0.0578126	0.0710849
																			2.62405	0.00543538	0.00248313		2.62405	0.0577332	0.0709072
																			2.63168	0.00529829	0.00245975		2.63168	0.0576066	0.0707729
																			2.63931	0.00499782	0.0024217		2.63931	0.0574743	0.07055
																			2.64695	0.00463347	0.00197238		2.64695	0.0572029	0.0702464
																			2.65267	0.00448212	0.00215795		2.65267	0.0571183	0.0701186
																			2.66221	0.00434044	0.00199479		2.66221	0.0570402	0.0699225
																			2.66794	0.00414805	0.00140214		2.66794	0.0571312	0.0699494
																			2.67557	0.00399591	0.00137441		2.67557	0.0571755	0.070073
																			2.68321	0.00380716	0.0014497		2.68321	0.056951	0.0698051
																			2.69084	0.00364947	0.00103327		2.69084	0.0570194	0.0694615
																			2.69847	0.00356246	0.000710018		2.69847	0.0568848	0.0693916
																			2.70611	0.00359876	0.00062715		2.70611	0.0565617	0.0692065
																			2.71374	0.00349606	0.00043433		2.71374	0.0566758	0.0686546
																			2.72137	0.00326674	0.000175731		2.72137	0.056599	0.0688236
																			2.72901	0.00327958	0.000315349		2.72901	0.0566045	0.0691275
																			2.73664	0.00354979	0.000340822		2.73664	0.0567703	0.0689603
																			2.74427	0.00376072	-0.000143164		2.74427	0.0565186	0.0688084
																			2.75191	0.00355692	0.000103988		2.75191	0.0562693	0.0683834
																			2.75763	0.00326785	0.000105439		2.75763	0.0561332	0.0680756
																			2.76718	0.00354725	0.000437554		2.76718	0.0558745	0.0680173
																			2.7729	0.00366595	0.000246024		2.7729	0.0559309	0.0680372
																			2.78053	0.00345153	1.2414e-05		2.78053	0.0559737	0.067989
																			2.78817	0.00313045	-2.83749e-05		2.78817	0.0560428	0.0681844
																			2.7958	0.0030753	-0.000153966		2.7958	0.0559163	0.0679459
																			2.80344	0.00315565	-0.000282943		2.80344	0.0556762	0.0675629
																			2.81107	0.00311856	-0.00066939		2.81107	0.055521	0.0672362
																			2.8187	0.0030482	-0.00104826		2.8187	0.055707	0.0673589
																			2.82634	0.00295533	-0.00136329		2.82634	0.055761	0.0673777
																			2.83397	0.00286183	-0.00167332		2.83397	0.0557984	0.0672961
																			2.83969	0.00293742	-0.00175892		2.83969	0.0556432	0.0671467
																			2.84924	0.00278829	-0.00203284		2.84924	0.0553957	0.0668655
																			2.85496	0.00270937	-0.00214037		2.85496	0.0553461	0.0665745
																			2.8626	0.00257387	-0.00268175		2.8626	0.0554216	0.0667945
																			2.87023	0.00232743	-0.00305821		2.87023	0.0554837	0.0668303
																			2.87786	0.00229764	-0.0030861		2.87786	0.0553802	0.0667119
																			2.8855	0.00233377	-0.00315171		2.8855	0.0551943	0.066418
																			2.89313	0.00217006	-0.00298727		2.89313	0.0549738	0.0661751
																			2.90076	0.00195627	-0.00271738		2.90076	0.0550401	0.0663601
																			2.9084	0.00192648	-0.00261243		2.9084	0.055111	0.0665955
																			2.91603	0.00214201	-0.00240397		2.91603	0.0551841	0.0664658
																			2.92366	0.00202933	-0.00274124		2.92366	0.0548199	0.0660477
																			2.9313	0.00192378	-0.00283475		2.9313	0.0547755	0.0661164
																			2.93702	0.00199209	-0.00326376		2.93702	0.0545351	0.065814
																			2.94466	0.00211983	-0.00359491		2.94466	0.0547509	0.0658845
																			2.95229	0.00210984	-0.00366762		2.95229	0.0548601	0.0659513
																			2.95992	0.00193852	-0.00365037		2.95992	0.054572	0.0655203
																			2.96756	0.00183599	-0.00358411		2.96756	0.0545234	0.0653788
																			2.97519	0.00194122	-0.00363199		2.97519	0.0545489	0.0654002
																			2.98282	0.00204629	-0.00388978		2.98282	0.0545029	0.0652701
																			2.99046	0.0020745	-0.00363022		2.99046	0.0544494	0.0651783
																			2.99809	0.00207688	-0.00415064		2.99809	0.0545633	0.0652616
																			3.00573	0.00199653	-0.00441069		3.00573	0.0543474	0.0650668
																			3.01336	0.00189732	-0.0043383		3.01336	0.0541757	0.0649194
																			3.02099	0.00171729	-0.00442891		3.02099	0.0541787	0.0649413
																			3.02672	0.00157608	-0.0042564		3.02672	0.0541583	0.0649159
																			3.03626	0.00146578	-0.00426914		3.03626	0.0540724	0.0646424
																			3.04198	0.0012447	-0.00437699		3.04198	0.0540317	0.0645695
																			3.04962	0.00112077	-0.00456675		3.04962	0.0540669	0.0647714
																			3.05725	0.00111237	-0.0047765		3.05725	0.0541534	0.0647721
																			3.06489	0.00106118	-0.00482487		3.06489	0.0540504	0.0646447
																			3.07252	0.00108733	-0.00481003		3.07252	0.0537731	0.0642863
																			3.08015	0.000857375	-0.00483212		3.08015	0.0538608	0.0642236
																			3.08779	0.000858485	-0.0048742		3.08779	0.054143	0.0644954
																			3.09542	0.000878453	-0.00468767		3.09542	0.05415	0.0644361
																			3.10305	0.000820608	-0.0045071		3.10305	0.0539281	0.0643587
																			3.10878	0.000774966	-0.00443697		3.10878	0.053821	0.0640396
																			3.11832	0.00069525	-0.00451403		3.11832	0.053712	0.0639062
																			3.12405	0.000777026	-0.00444035		3.12405	0.0538002	0.0639354
																			3.13168	0.00081411	-0.00430622		3.13168	0.0536579	0.0637239
																			3.13931	0.00082457	-0.00448066		3.13931	0.0535689	0.0635605
																			3.14695	0.00102077	-0.00471814		3.14695	0.0538901	0.0637849
																			3.15458	0.00094961	-0.00463866		3.15458	0.0537169	0.0636735
																			3.16221	0.000888596	-0.00441553		3.16221	0.0535101	0.0634198
																			3.16985	0.000722034	-0.00460093		3.16985	0.0535267	0.0635491
																			3.17748	0.000726946	-0.00503558		3.17748	0.0534868	0.0632585
																			3.18511	0.000895886	-0.00504606		3.18511	0.0534181	0.0630425
																			3.19275	0.000897788	-0.00532272		3.19275	0.0534781	0.0632244
																			3.20038	0.000845014	-0.00546298		3.20038	0.0534887	0.063323
																			3.20802	0.000760227	-0.00553456		3.20802	0.053607	0.063332
																			3.21374	0.0006672	-0.00560647		3.21374	0.0536306	0.0632725
																			3.22328	0.000642635	-0.00554085		3.22328	0.0533761	0.0628643
																			3.22901	0.000520447	-0.00551248		3.22901	0.0532883	0.0626451
																			3.23664	0.000437087	-0.005803		3.23664	0.0534726	0.0629207
																			3.24427	0.000299685	-0.00574463		3.24427	0.0533095	0.062759
																			3.25191	0.000141839	-0.00572432		3.25191	0.05336	0.0626264
																			3.25954	0.000161332	-0.00584298		3.25954	0.0535615	0.0630622
																			3.26718	0.000132806	-0.00582847		3.26718	0.0535396	0.0630137
																			3.27481	0.000207133	-0.00595293		3.27481	0.0535699	0.0626395
																			3.28053	-1.39462e-05	-0.00590199		3.28053	0.0534885	0.0628
																			3.29198	-0.00013138	-0.00618138		3.29198	0.053519	0.0625914
																			3.29771	0.000145009	-0.00607352		3.29771	0.0534804	0.0625213
																			3.30725	0.000343426	-0.00615559		3.30725	0.053473	0.0626451
																			3.31298	0.000262284	-0.00594777		3.31298	0.0533922	0.0624433
																			3.32252	-3.20129e-05	-0.00606127		3.32252	0.0532671	0.0621525
																			3.32824	3.66088e-05	-0.00615011		3.32824	0.0536846	0.0624728
																			3.33588	0.000443109	-0.00582686		3.33588	0.053706	0.0624098
																			3.34351	0.000356421	-0.00604547		3.34351	0.0537635	0.0620253
																			3.35115	0.000160698	-0.00596583		3.35115	0.0535631	0.0618105
																			3.35878	4.59591e-05	-0.00598453		3.35878	0.0538316	0.061929
																			3.36641	0.00013867	-0.00600388		3.36641	0.0539739	0.0619173
																			3.37405	0.000228211	-0.0057664		3.37405	0.0541061	0.0619069
																			3.37977	8.13001e-05	-0.0056629		3.37977	0.0541958	0.0619171
																			3.38931	0.000129319	-0.00573464		3.38931	0.0542713	0.061602
																			3.39504	0.000163551	-0.00569595		3.39504	0.054353	0.0616499
																			3.40458	0.000155152	-0.00587958		3.40458	0.0547628	0.0617042
																			3.41031	7.92399e-06	-0.00617429		3.41031	0.0552503	0.0617566
																			3.41794	-8.05077e-05	-0.00628521		3.41794	0.0555908	0.0618601
																			3.42557	-5.16644e-05	-0.00633712		3.42557	0.0557823	0.061736
																			3.43321	-0.000117433	-0.00635873		3.43321	0.0559945	0.061438
																			3.44084	-0.000259431	-0.00635808		3.44084	0.0566448	0.0616936
																			3.44847	-0.000337245	-0.00640613		3.44847	0.0571844	0.0619254
																			3.45611	-0.000297308	-0.00657541		3.45611	0.0574628	0.0617194
																			3.46374	-0.000308243	-0.00668068		3.46374	0.0576708	0.061582
																			3.47137	-0.000418228	-0.00671776		3.47137	0.0585104	0.0617321
																			3.47901	-0.000462127	-0.00681821		3.47901	0.0590287	0.0616242
																			3.48473	-0.000342158	-0.00689704		3.48473	0.059746	0.061695
																			3.49427	-0.000342792	-0.0068972		3.49427	0.0605782	0.0617329
																			3.5	-0.000401112	-0.00698104		3.5	0.0608773	0.0614271
																			3.50763	-0.000392079	-0.00708051		3.50763	0.0615166	0.061259
																			3.51527	-0.000283996	-0.00707745		3.51527	0.0624551	0.0615233
																			3.5229	-0.000218227	-0.00719288		3.5229	0.0630305	0.061593
																			3.53053	-0.000390019	-0.00716354		3.53053	0.0636872	0.0615999
																			3.53817	-0.000415692	-0.00700119		3.53817	0.0648682	0.0618089
																			3.5458	-0.000307609	-0.00716596		3.5458	0.0653889	0.0615772
																			3.55344	-0.000174486	-0.00699652		3.55344	0.0662067	0.0615824
																			3.56107	-0.000142473	-0.0069209		3.56107	0.0671469	0.0617943
																			3.56679	-0.000306975	-0.00687641		3.56679	0.0680043	0.0617269
																			3.57634	-0.000366722	-0.00663699		3.57634	0.0686614	0.0618291
																			3.58206	-0.000311413	-0.00657702		3.58206	0.0693861	0.0621508
																			3.5916	-0.000412206	-0.00655203		3.5916	0.0701074	0.0620992
																			3.59733	-0.000544695	-0.00660507		3.59733	0.0711479	0.0623527
																			3.60496	-0.000677501	-0.00666231		3.60496	0.0719629	0.0627013
																			3.6126	-0.00068907	-0.00665473		3.6126	0.0721536	0.0626491
																			3.62023	-0.000759593	-0.00671873		3.62023	0.0731463	0.0629178
																			3.62786	-0.000856266	-0.00687689		3.62786	0.0741394	0.0633849
																			3.6355	-0.00092251	-0.00701554		3.6355	0.0747781	0.0636831
																			3.64313	-0.00104058	-0.00701328		3.64313	0.0750478	0.0638638
																			3.65076	-0.00102219	-0.00691929		3.65076	0.0753806	0.0641094
																			3.6584	-0.00113408	-0.00710679		3.6584	0.0760916	0.0643065
																			3.66412	-0.00112521	-0.00727462		3.66412	0.0765856	0.0646178
																			3.67176	-0.00100952	-0.00731702		3.67176	0.0769225	0.0649656
																			3.67939	-0.000953889	-0.00712985		3.67939	0.0769722	0.0650907
																			3.68702	-0.0009298	-0.00719675		3.68702	0.0779704	0.0657226
																			3.69466	-0.000881464	-0.00737377		3.69466	0.0783955	0.066215
																			3.70229	-0.000837724	-0.0073159		3.70229	0.0784983	0.066573
																			3.70992	-0.000800164	-0.00718563		3.70992	0.0786415	0.0670359
																			3.71756	-0.000863873	-0.00727882		3.71756	0.0788467	0.067259
																			3.72519	-0.000878928	-0.00726672		3.72519	0.0790095	0.0675856
																			3.73282	-0.00083598	-0.00724335		3.73282	0.0792617	0.0682747
																			3.74046	-0.00083598	-0.00718047		3.74046	0.0791535	0.0689095
																			3.74809	-0.000863714	-0.00704569		3.74809	0.0793072	0.0691778
																			3.75382	-0.000914428	-0.00675823		3.75382	0.0796001	0.0696528
																			3.76336	-0.000866567	-0.00666311		3.76336	0.079406	0.0700249
																			3.76908	-0.000892241	-0.00658508		3.76908	0.0794215	0.0703269
																			3.77672	-0.0010111	-0.00641515		3.77672	0.0795646	0.0708377
																			3.78435	-0.00111633	-0.00641322		3.78435	0.0792746	0.0712219
																			3.79198	-0.00106467	-0.00648093		3.79198	0.0791707	0.0715611
																			3.79962	-0.00100001	-0.00651221		3.79962	0.079289	0.0722638
																			3.80725	-0.00108939	-0.0063742		3.80725	0.0790276	0.0727359
																			3.81489	-0.00122838	-0.00628005		3.81489	0.0788785	0.0730306
																			3.82252	-0.00129827	-0.00631906		3.82252	0.0787715	0.0733961
																			3.83015	-0.00121903	-0.00616768		3.83015	0.0783779	0.0735852
																			3.83588	-0.00109573	-0.00611109		3.83588	0.0782155	0.0739615
																			3.84542	-0.00123884	-0.00594052		3.84542	0.0780872	0.0743381
																			3.85115	-0.00136071	-0.00581912		3.85115	0.0777501	0.0745452
																			3.85878	-0.00133995	-0.00564935		3.85878	0.0773718	0.0747048
																			3.86641	-0.00120112	-0.0054999		3.86641	0.077385	0.0753396
																			3.87405	-0.00106055	-0.00541252		3.87405	0.0769191	0.0756129
																			3.88168	-0.00113741	-0.0051378		3.88168	0.0762748	0.0754251
																			3.88931	-0.00111047	-0.00493869		3.88931	0.0761276	0.0755255
																			3.89695	-0.000948818	-0.004653		3.89695	0.0759379	0.075995
																			3.90458	-0.000900006	-0.00435071		3.90458	0.0754877	0.0759807
																			3.91221	-0.000857692	-0.00406181		3.91221	0.0751442	0.0759985
																			3.91985	-0.000930593	-0.00369519		3.91985	0.0748027	0.0759781
																			3.92748	-0.000890181	-0.00329681		3.92748	0.0743848	0.0759719
																			3.93511	-0.000957059	-0.00307433		3.93511	0.0740555	0.0760822
																			3.94084	-0.000919341	-0.00307965		3.94084	0.0738332	0.0762396
																			3.95038	-0.000795885	-0.0030574		3.95038	0.0735784	0.0761503
																			3.95611	-0.000757216	-0.00297905		3.95611	0.0733093	0.0761599
																			3.96374	-0.000845806	-0.00275334		3.96374	0.0727246	0.0760597
																			3.97137	-0.00092251	-0.00246378		3.97137	0.0723105	0.0759399
																			3.97901	-0.000875125	-0.00198544		3.97901	0.0721504	0.0760916
																			3.98664	-0.000840259	-0.00162737		3.98664	0.0720639	0.0762754
																			3.99427	-0.000871163	-0.00136522		3.99427	0.0715845	0.0759567
																			4.00191	-0.00087671	-0.00117176		4.00191	0.0709831	0.0755966
																			4.00954	-0.000865141	-0.0009849		4.00954	0.0707707	0.0756208
																			4.01718	-0.000876076	-0.00075387		4.01718	0.0704297	0.0752982
																			4.0229	-0.000880672	-0.000549119		4.0229	0.0704238	0.075433
																			4.03244	-0.000904602	-0.000293906		4.03244	0.0701819	0.0752555
																			4.03817	-0.000924729	-0.000176376		4.03817	0.0695006	0.0747523
																			4.0458	-0.00094549	7.30332e-05		4.0458	0.0690055	0.074469
																			4.05344	-0.000912051	0.000341144		4.05344	0.0688859	0.074336
																			4.06107	-0.000898263	0.000584588		4.06107	0.0687057	0.0742286
																			4.0687	-0.000894618	0.000923798		4.0687	0.0686372	0.074029
																			4.07634	-0.000828373	0.00122141		4.07634	0.0684309	0.0738425
																			4.08397	-0.000659751	0.00169282		4.08397	0.0679397	0.0734781
																			4.0916	-0.000583364	0.0018476		4.0916	0.067632	0.0731417
																			4.09924	-0.000575915	0.00198528		4.09924	0.0675546	0.0729777
																			4.10687	-0.000569418	0.00222227		4.10687	0.0672733	0.0728418
																			4.1145	-0.000451033	0.00247362		4.1145	0.0670922	0.0726822
																			4.12023	-0.000304756	0.00290311		4.12023	0.0668907	0.0726588
																			4.12786	-0.000229637	0.00306288		4.12786	0.0666917	0.0721928
																			4.1355	-0.000281935	0.0031551		4.1355	0.0666155	0.0720421
																			4.14313	-0.000418069	0.00339		4.14313	0.0663301	0.0717474
																			4.15076	-0.000458006	0.00367649		4.15076	0.065975	0.0714309
																			4.1584	-0.000496675	0.00367359		4.1584	0.0658221	0.0713039
																			4.16603	-0.000522666	0.00364086		4.16603	0.0656949	0.0711272
																			4.17366	-0.000551985	0.00369874		4.17366	0.0655867	0.0709068
																			4.1813	-0.000628847	0.00363457		4.1813	0.0654812	0.0707307
																			4.18893	-0.000701907	0.00373469		4.18893	0.0651538	0.0704158
																			4.19656	-0.0007756	0.00402586		4.19656	0.0648913	0.0701352
																			4.2042	-0.000812684	0.00290456		4.2042	0.0648103	0.0700439
																			4.20992	-0.000821242	0.00287602		4.20992	0.0646659	0.0699642
																			4.21947	-0.000810782	0.00323603		4.21947	0.0644518	0.0695947
																			4.22519	-0.000822351	0.00330649		4.22519	0.0644129	0.0693982
																			4.23282	-0.000887011	0.00331148		4.23282	0.0642561	0.0692503
																			4.24046	-0.00086102	0.00311076		4.24046	0.0641587	0.0690546
																			4.24809	-0.000706503	0.00284668		4.24809	0.0639285	0.0686802
																			4.25573	-0.000563712	0.00281686		4.25573	0.0637752	0.0685834
																			4.26336	-0.000486216	0.00285458		4.26336	0.0636761	0.0684747
																			4.27099	-0.000494457	0.00279622		4.27099	0.0636354	0.0685532
																			4.27863	-0.000470209	0.00277865		4.27863	0.063642	0.0684111
																			4.28626	-0.000357689	0.00275108		4.28626	0.0634853	0.0682903
																			4.29389	-0.000518229	0.00265177		4.29389	0.0633076	0.0680997
																			4.30153	-0.000577183	0.00282895		4.30153	0.062905	0.0677067
																			4.30916	-0.000611732	0.00295454		4.30916	0.062962	0.0674734
																			4.31679	-0.00062758	0.00283427		4.31679	0.0629516	0.067463
																			4.32252	-0.000628689	0.00288828		4.32252	0.0627419	0.0673132
																			4.33206	-0.000636771	0.00299968		4.33206	0.062736	0.0673258
																			4.33779	-0.000735187	0.0030308		4.33779	0.0628577	0.0674691
																			4.34542	-0.000836456	0.00293068		4.34542	0.0625948	0.0672782
																			4.35305	-0.00087354	0.00294084		4.35305	0.0624811	0.0671288
																			4.36069	-0.000802066	0.00274931		4.36069	0.0624186	0.0669279
																			4.36832	-0.00080793	0.00238301		4.36832	0.0622042	0.0665512
																			4.37595	-0.000971322	0.00215005		4.37595	0.062186	0.0665118
																			4.38359	-0.00115231	0.00182406		4.38359	0.0621499	0.066644
																			4.39122	-0.00117449	0.00168331		4.39122	0.0619602	0.0664515
																			4.39885	-0.00113773	0.0014792		4.39885	0.0619498	0.0664812
																			4.40649	-0.00119573	0.0012859		4.40649	0.0620073	0.0664813
																			4.41412	-0.00136372	0.00116789		4.41412	0.0617272	0.0663381
																			4.41985	-0.0015596	0.00110888		4.41985	0.0616975	0.0661445
																			4.42748	-0.00145516	0.000944434		4.42748	0.0616167	0.0660142
																			4.43511	-0.0011428	0.00078418		4.43511	0.0615972	0.0658491
																			4.44275	-0.00112394	0.000647787		4.44275	0.0614242	0.0657118
																			4.45038	-0.00133218	0.000551054		4.45038	0.06128	0.0656158
																			4.45802	-0.00128099	0.000487694		4.45802	0.0613216	0.0655919
																			4.46565	-0.00101871	0.000450774		4.46565	0.0612774	0.0655417
																			4.47328	-0.000995411	0.000439005		4.47328	0.0612681	0.0655748
																			4.48092	-0.00117322	0.000270852		4.48092	0.0613033	0.0656685
																			4.48855	-0.00125009	9.41532e-05		4.48855	0.0614085	0.0657472
																			4.49618	-0.0011447	-0.000184598		4.49618	0.0612104	0.0653948
																			4.50382	-0.00102251	-0.000416918		4.50382	0.0609077	0.0650607
																			4.50954	-0.00109969	-0.000383384		4.50954	0.0608799	0.0650037
																			4.51718	-0.00120048	-0.000296486		4.51718	0.0611755	0.0651752
																			4.52481	-0.00114882	-0.000543638		4.52481	0.0613538	0.0654185
																			4.53244	-0.00101887	-0.000785631		4.53244	0.0610641	0.0653261
																			4.54008	-0.0011157	-0.000855923		4.54008	0.0608954	0.065133
																			4.54771	-0.00126197	-0.0011121		4.54771	0.0607332	0.0648563
																			4.55534	-0.00122331	-0.00128735		4.55534	0.0606761	0.064741
																			4.56298	-0.00102742	-0.00105761		4.56298	0.0610103	0.0649879
																			4.57061	-0.00116308	-0.00117417		4.57061	0.0608985	0.0650083
																			4.57824	-0.00127307	-0.0015108		4.57824	0.0606102	0.0647221
																			4.58588	-0.00134407	-0.00154482		4.58588	0.0605396	0.06453
																			4.59351	-0.00131966	-0.00153547		4.59351	0.060516	0.064515
																			4.60115	-0.00130682	-0.00167541		4.60115	0.0603322	0.0642526
																			4.60687	-0.00137861	-0.00180084		4.60687	0.0606672	0.0644896
																			4.61641	-0.00138638	-0.0018434		4.61641	0.0606081	0.0646016
																			4.62405	-0.00125896	-0.00186323		4.62405	0.0604083	0.0643443
																			4.62977	-0.00114422	-0.00193127		4.62977	0.0604368	0.06428
																			4.6374	-0.00108036	-0.00205718		4.6374	0.0603727	0.06426
																			4.64504	-0.00101237	-0.00207975		4.64504	0.0603326	0.0641541
																			4.65267	-0.000936615	-0.00204187		4.65267	0.0604172	0.0641439
																			4.66031	-0.000903334	-0.00211732		4.66031	0.0604157	0.0641256
																			4.66794	-0.000955157	-0.00214876		4.66794	0.0603827	0.0641628
																			4.67557	-0.000903493	-0.00214601		4.67557	0.0604062	0.0641474
																			4.68321	-0.000800639	-0.00235012		4.68321	0.0602565	0.0640305
																			4.69084	-0.000665456	-0.00239301		4.69084	0.0602663	0.0639899
																			4.69847	-0.000709672	-0.00231981		4.69847	0.0603797	0.0640165
																			4.70611	-0.000825521	-0.00230063		4.70611	0.0604272	0.0640149
																			4.71183	-0.000955157	-0.00240897		4.71183	0.0604034	0.0640419
																			4.71947	-0.000855315	-0.00242573		4.71947	0.0602466	0.0638719
																			4.7271	-0.000886694	-0.00241251		4.7271	0.0600695	0.0637308
																			4.73473	-0.000968311	-0.00249522		4.73473	0.060102	0.0636689
																			4.74237	-0.000943271	-0.00250715		4.74237	0.0603364	0.06393
																			4.75	-0.00102061	-0.00264387		4.75	0.0602678	0.0638669
																			4.75763	-0.00114993	-0.00260791		4.75763	0.0602128	0.0637098
																			4.76527	-0.00125373	-0.00274479		4.76527	0.0602175	0.0637403
																			4.7729	-0.00132267	-0.00287748		4.7729	0.0600604	0.0635183
																			4.78053	-0.00118622	-0.00281686		4.78053	0.0601032	0.0634296
																			4.78817	-0.00125041	-0.00285797		4.78817	0.0600063	0.0632648
																			4.79389	-0.00138432	-0.00310399		4.79389	0.0600983	0.0633607
																			4.80153	-0.00118226	-0.00308319		4.80153	0.060114	0.063364
																			4.80916	-0.000970688	-0.00303773		4.80916	0.0601473	0.063486
																			4.81679	-0.000898263	-0.00323265		4.81679	0.0602559	0.0635722
																			4.82443	-0.000883841	-0.00340032		4.82443	0.0603405	0.0636207
																			4.83206	-0.000943588	-0.00328649		4.83206	0.0602027	0.0635434
																			4.83969	-0.000977661	-0.00329294		4.83969	0.0598817	0.0630974
																			4.84733	-0.000901433	-0.00335195		4.84733	0.0599552	0.063014
																			4.85496	-0.000800956	-0.00333196		4.85496	0.0599694	0.0630466
																			4.8626	-0.000783999	-0.00341982		4.8626	0.0600869	0.063011
																			4.87023	-0.000854523	-0.00348625		4.87023	0.0602381	0.0632546
																			4.87595	-0.000776392	-0.0035783		4.87595	0.0602504	0.0634271
																			4.88359	-0.0007485	-0.00358072		4.88359	0.0601743	0.0633695
																			4.89122	-0.000730591	-0.00362877		4.89122	0.0602417	0.0634334
																			4.89885	-0.000840101	-0.00368536		4.89885	0.0600241	0.0631809
																			4.90649	-0.000935189	-0.00367778		4.90649	0.0599224	0.0629132
																			4.91412	-0.000965617	-0.00376145		4.91412	0.0601181	0.0627919
																			4.92176	-0.000931227	-0.00380498		4.92176	0.0601115	0.0629465
																			4.92939	-0.000958168	-0.00372856		4.92939	0.0601372	0.0630129
																			4.93702	-0.00102695	-0.00376645		4.93702	0.0603509	0.0631057
																			4.94466	-0.0011596	-0.00367246		4.94466	0.0602675	0.0630712
																			4.95229	-0.00123678	-0.00374485		4.95229	0.059973	0.0628106
																			4.95992	-0.00121601	-0.00375984		4.95992	0.0600127	0.0628726
																			4.96565	-0.00113773	-0.00353897		4.96565	0.0601952	0.0628783
																			4.97328	-0.00122473	-0.00376		4.97328	0.0602078	0.0628508
																			4.98092	-0.00128162	-0.00372082		4.98092	0.0601484	0.0628175
																			4.98855	-0.00125928	-0.00389559		4.98855	0.0601348	0.0627053
																			4.99618	-0.00109129	-0.00387092		4.99618	0.0602854	0.062677
																			5.00382	-0.000957217	-0.00367649		5.00382	0.0603479	0.0626914
																			5.01145	-0.000982891	-0.00383287		5.01145	0.0604236	0.0626452
																			5.01908	-0.000953255	-0.00385641		5.01908	0.0605192	0.0627582
																			5.02672	-0.000686534	-0.00378241		5.02672	0.0606456	0.0627908
																			5.03435	-0.000613316	-0.00378048		5.03435	0.0605557	0.0626918
																			5.04198	-0.000748658	-0.00400087		5.04198	0.060529	0.0624791
																			5.04962	-0.000861654	-0.00426204		5.04962	0.0607535	0.0624947
																			5.05534	-0.000739149	-0.00408857		5.05534	0.0610889	0.0626535
																			5.06489	-0.000619656	-0.0040215		5.06489	0.0612028	0.0628248
																			5.07061	-0.000635187	-0.00413242		5.07061	0.0611415	0.0626903
																			5.07824	-0.000510146	-0.0042061		5.07824	0.0613822	0.0626422
																			5.08588	-0.000505867	-0.00426091		5.08588	0.0616069	0.0626237
																			5.09351	-0.00045975	-0.00423528		5.09351	0.0619027	0.062539
																			5.10115	-0.000438196	-0.0045366		5.10115	0.0624001	0.0627159
																			5.10878	-0.000483997	-0.00450243		5.10878	0.0625556	0.0626737
																			5.11641	-0.000570527	-0.00431106		5.11641	0.0627235	0.0624741
																			5.12405	-0.000536137	-0.00441424		5.12405	0.063128	0.0622682
																			5.13168	-0.00047227	-0.00448388		5.13168	0.0636287	0.0623219
																			5.1374	-0.000475598	-0.004436		5.1374	0.0641379	0.0623227
																			5.14695	-0.000522508	-0.00442181		5.14695	0.0650526	0.062529
																			5.15267	-0.000445328	-0.00444213		5.15267	0.0655938	0.0624664
																			5.16031	-0.000517119	-0.00455917		5.16031	0.0660227	0.062253
																			5.16794	-0.00060983	-0.00443777		5.16794	0.066875	0.0622045
																			5.17557	-0.000619022	-0.00452371		5.17557	0.0678224	0.0622118
																			5.18321	-0.000564663	-0.00448904		5.18321	0.0687127	0.0622124
																			5.19084	-0.0004691	-0.00456417		5.19084	0.0696035	0.0622382
																			5.19847	-0.000457214	-0.00448147		5.19847	0.0708286	0.0621906
																			5.20611	-0.000376865	-0.00449662		5.20611	0.0721283	0.0622512
																			5.21374	-0.000267514	-0.00443165		5.21374	0.0734158	0.0624408
																			5.22137	-0.000186372	-0.00443036		5.22137	0.0744685	0.0624564
																			5.22901	-0.000190334	-0.00447647		5.22901	0.0758579	0.0622449
																			5.23664	-0.000182093	-0.00456869		5.23664	0.0774995	0.0622085
																			5.24237	-0.000165928	-0.00449098		5.24237	0.079091	0.0621109
																			5.25	-7.44855e-06	-0.00445164		5.25	0.0806838	0.0623444
																			5.25763	8.5896e-05	-0.00441424		5.25763	0.0819888	0.0625134
																			5.26527	5.53094e-05	-0.00456724		5.26527	0.0836746	0.0627923
																			5.2729	-7.16328e-05	-0.00446051		5.2729	0.085136	0.0621425
																			5.28053	-0.000208242	-0.00467171		5.28053	0.0870065	0.0628926
																			5.28817	-0.000141522	-0.00480197		5.28817	0.08819	0.0617369
																			5.2958	-5.68942e-05	-0.00481745		5.2958	0.08993	0.0621157
																			5.30344	-9.25522e-05	-0.00454321		5.30344	0.092133	0.0620784
																			5.31107	-0.000193504	-0.00474925		5.31107	0.0941119	0.0620676
																			5.3187	-0.000250081	-0.0047944		5.3187	0.0954922	0.0620545
																			5.32634	-0.000302379	-0.00480746		5.32634	0.0966581	0.0619799
																			5.33397	-0.000380985	-0.00473346		5.33397	0.0980925	0.0619781
																			5.3416	-0.00039303	-0.00491805		5.3416	0.0995218	0.0621088
																			5.34924	-0.00039715	-0.00483244		5.34924	0.101045	0.0622266
																			5.35496	-0.000526311	-0.00492241		5.35496	0.102406	0.0622641
																			5.3645	-0.000519655	-0.00480488		5.3645	0.103999	0.0622447
																			5.37023	-0.000425993	-0.00486533		5.37023	0.105503	0.0621931
																			5.37786	-0.00029398	-0.00473394		5.37786	0.106271	0.0618942
																			5.3855	-0.000280509	-0.00487146		5.3855	0.107528	0.0618749
																			5.39313	-0.000212046	-0.00473458		5.39313	0.108452	0.061976
																			5.40076	-0.000182093	-0.00449227		5.40076	0.109314	0.0621923
																			5.4084	-0.000164027	-0.00447663		5.4084	0.110047	0.0623737
																			5.41603	-0.000146435	-0.00458578		5.41603	0.110864	0.0623837
																			5.42366	-0.000121712	-0.004594		5.42366	0.111439	0.0623021
																			5.4313	-0.000120603	-0.00463382		5.4313	0.112169	0.0622938
																			5.43702	-9.50878e-05	-0.00472427		5.43702	0.112548	0.0621987
																			5.44656	-3.61334e-05	-0.0047981		5.44656	0.112879	0.0621529
																			5.45229	2.3455e-05	-0.00471862		5.45229	0.113494	0.0622684
																			5.45992	8.47866e-05	-0.00461044		5.45992	0.113617	0.0623196
																			5.46756	-5.86375e-06	-0.00475393		5.46756	0.113471	0.0623382
																			5.47519	-9.88913e-05	-0.00478343		5.47519	0.113758	0.0626995
																			5.48282	-0.000130112	-0.00476296		5.48282	0.113994	0.0627944
																			5.49046	1.72743e-05	-0.00469653		5.49046	0.113786	0.0626427
																			5.49809	2.32965e-05	-0.00477618		5.49809	0.11372	0.0627147
																			5.50573	-6.16486e-05	-0.00484083		5.50573	0.113622	0.0629009
																			5.51336	-0.000181935	-0.00475731		5.51336	0.113311	0.0630013
																			5.52099	-0.000225517	-0.00472088		5.52099	0.113073	0.0630776
																			5.52863	-0.000247387	-0.0047449		5.52863	0.112962	0.0633821
																			5.53626	-0.000197941	-0.00468122		5.53626	0.112548	0.0636163
																			5.54198	-0.00020016	-0.00467525		5.54198	0.112001	0.0637863
																			5.55153	-0.000350399	-0.00458126		5.55153	0.111615	0.0639387
																			5.55725	-0.000434076	-0.00450565		5.55725	0.111128	0.064146
																			5.56489	-0.000279875	-0.00438683		5.56489	0.110853	0.0645683
																			5.57252	-0.000119652	-0.00431879		5.57252	0.110336	0.0647548
																			5.58015	-0.000134708	-0.00416708		5.58015	0.109476	0.0648782
																			5.58779	-0.000145484	-0.00424383		5.58779	0.108782	0.065196
																			5.59542	-0.000100635	-0.00438957		5.59542	0.108299	0.0656895
																			5.60305	-3.47071e-05	-0.00436377		5.60305	0.10793	0.0661851
																			5.61069	2.3455e-05	-0.00431218		5.61069	0.107313	0.066486
																			5.61832	6.11732e-05	-0.00430928		5.61832	0.106436	0.0667845
																			5.62405	4.54837e-05	-0.00420997		5.62405	0.105721	0.0670753
																			5.63359	6.89387e-05	-0.0042406		5.63359	0.105081	0.0674919
																			5.63931	0.00018241	-0.00428655		5.63931	0.104744	0.0680997
																			5.64695	0.000258797	-0.00437748		5.64695	0.104159	0.0685395
																			5.65458	0.000210461	-0.00449839		5.65458	0.103085	0.0686727
																			5.66221	0.000228845	-0.00439441		5.66221	0.102305	0.0689416
																			5.66985	0.000218702	-0.00442633		5.66985	0.101931	0.0693691
																			5.67748	0.000232965	-0.00450371		5.67748	0.101546	0.0698158
																			5.68511	0.000287165	-0.00444535		5.68511	0.101058	0.0703779
																			5.69275	0.000254518	-0.00435346		5.69275	0.100227	0.0706289
																			5.70038	0.000226151	-0.00420916		5.70038	0.0996028	0.0708212
																			5.70802	0.000166721	-0.00425898		5.70802	0.0991607	0.0711493
																			5.71565	0.000146435	-0.00399442		5.71565	0.0986124	0.0714003
																			5.72137	0.000151031	-0.00393267		5.72137	0.0980244	0.0717272
																			5.72901	0.000176071	-0.00392332		5.72901	0.0975007	0.0721319
																			5.73664	0.000197466	-0.0037076		5.73664	0.096903	0.0723693
																			5.74427	0.000144058	-0.00343127		5.74427	0.0963833	0.0725492
																			5.75191	0.000145484	-0.00311495		5.75191	0.0958219	0.0728029
																			5.75954	0.000221396	-0.00292617		5.75954	0.0952462	0.0729099
																			5.76718	0.000271951	-0.00272835		5.76718	0.0947227	0.0730075
																			5.77481	0.000379559	-0.00242702		5.77481	0.0942738	0.0732789
																			5.78244	0.000431065	-0.0021336		5.78244	0.093991	0.0735261
																			5.79008	0.000441683	-0.00172926		5.79008	0.0935373	0.0736745
																			5.79771	0.000501588	-0.00128251		5.79771	0.093089	0.0737921
																			5.80534	0.000522508	-0.00073001		5.80534	0.0924059	0.0736997
																			5.81107	0.000608721	-0.000214424		5.81107	0.0920401	0.0736847
																			5.82061	0.00075785	0.000357427		5.82061	0.0918194	0.0738787
																			5.82634	0.000863873	0.000910255		5.82634	0.0917594	0.073895
																			5.83397	0.000889705	0.0015682		5.83397	0.0914581	0.0740431
																			5.8416	0.000938992	0.00219374		5.8416	0.0907465	0.0739713
																			5.84924	0.000872906	0.00280025		5.84924	0.090096	0.0738768
																			5.85687	0.000957217	0.00354413		5.85687	0.0898767	0.073708
																			5.8645	0.000979405	0.00393654		5.8645	0.0898265	0.0737403
																			5.87214	0.00104153	0.00453144		5.87214	0.0894989	0.0736675
																			5.87786	0.00101126	0.0052276		5.87786	0.0892574	0.0736077
																			5.8874	0.000964349	0.00594826		5.8874	0.0894415	0.0736908
																			5.89313	0.000995411	0.00672566		5.89313	0.0894856	0.0737851
																			5.90267	0.000919975	0.00721562		5.90267	0.0892432	0.0737386
																			5.9084	0.000899848	0.00777779		5.9084	0.0884014	0.0733634
																			5.91603	0.000901116	0.00841236		5.91603	0.0877162	0.0730703
																			5.92366	0.00083915	0.00907901		5.92366	0.0874496	0.0728809
																			5.9313	0.000847549	0.0096033		5.9313	0.0875022	0.0727346
																			5.93893	0.000793032	0.0100318		5.93893	0.0875656	0.0727912
																			5.94656	0.000832811	0.0107167		5.94656	0.087555	0.0730424
																			5.9542	0.000856424	0.0113622		5.9542	0.0874479	0.0729196
																			5.96183	0.000931385	0.011621		5.96183	0.0876267	0.0726913
																			5.96947	0.000936932	0.0119736		5.96947	0.0875467	0.072479
																			5.9771	0.000904127	0.0122794		5.9771	0.0870209	0.0722738
																			5.98473	0.000889705	0.0127194		5.98473	0.0867989	0.0720985
																			5.99237	0.000884951	0.0130715		5.99237	0.086702	0.071997
																			5.99809	0.000920926	0.0135561		5.99809	0.0866189	0.0718954
																			6.00763	0.000949452	0.0138939		6.00763	0.086589	0.0717447
																			6.01336	0.000940894	0.0141198		6.01336	0.0866655	0.0718459
																			6.02099	0.000958644	0.0142889		6.02099	0.0865443	0.0716282
																			6.02863	0.00106086	0.0145381		6.02863	0.0864393	0.0713547
																			6.03626	0.00104311	0.0147727		6.03626	0.08642	0.0712968
																			6.04389	0.00102837	0.0148199		6.04389	0.086381	0.0713049
																			6.05153	0.00101332	0.0148051		6.05153	0.0862027	0.0709975
																			6.05916	0.00110302	0.0151969		6.05916	0.0863906	0.0708281
																			6.06489	0.00110397	0.0151517		6.06489	0.0865907	0.0706689
																			6.07443	0.00103503	0.0150436		6.07443	0.086691	0.0707465
																			6.08015	0.000944698	0.0149665		6.08015	0.0866539	0.0705869
																			6.08779	0.00092045	0.015002		6.08779	0.0865729	0.0707524
																			6.09542	0.0010233	0.0152483		6.09542	0.0867145	0.0706909
																			6.10305	0.00108242	0.0152162		6.10305	0.0868269	0.070278
																			6.11069	0.00107307	0.0151667		6.11069	0.0867589	0.0697689
																			6.11832	0.000981623	0.0151422		6.11832	0.0866075	0.0695241
																			6.12595	0.000930593	0.0152014		6.12595	0.0867832	0.0693566
																			6.13359	0.0010821	0.0147803		6.13359	0.0870799	0.0695804
																			6.14122	0.00112013	0.0145205		6.14122	0.0873296	0.0696773
																			6.14885	0.00111395	0.0143635		6.14885	0.0875219	0.0694601
																			6.15649	0.00113123	0.0144372		6.15649	0.0874901	0.0693762
																			6.16412	0.00117164	0.0143988		6.16412	0.087361	0.0692457
																			6.16985	0.00129367	0.0143298		6.16985	0.0877463	0.0692858
																			6.17939	0.0012653	0.0142178		6.17939	0.0882513	0.0695772
																			6.18511	0.00123583	0.0139901		6.18511	0.0880232	0.0692904
																			6.19275	0.00127164	0.0135979		6.19275	0.0880014	0.0689181
																			6.20038	0.00129589	0.0134407		6.20038	0.0883781	0.0689214
																			6.20802	0.00141205	0.0130808		6.20802	0.088908	0.0691023
																			6.21565	0.00147148	0.0128418		6.21565	0.0892362	0.0690475
																			6.22328	0.00149605	0.0126062		6.22328	0.0895032	0.0691439
																			6.23092	0.00154122	0.0125578		6.23092	0.0895108	0.0691672
																			6.23855	0.00154977	0.0123892		6.23855	0.0896662	0.0688841
																			6.24618	0.0016306	0.0119665		6.24618	0.0901607	0.0687953
																			6.25191	0.00164201	0.0118033		6.25191	0.0907047	0.0689193
																			6.26145	0.00162521	0.0117203		6.26145	0.0911021	0.069028
																			6.26718	0.00163361	0.0114162		6.26718	0.0914746	0.0690711
																			6.27672	0.00164058	0.011316		6.27672	0.0920626	0.0691029
																			6.28244	0.00165643	0.0110504		6.28244	0.0926141	0.0690908
																			6.29198	0.00163345	0.0108558		6.29198	0.0932052	0.0691599
																			6.29771	0.00163931	0.0106999		6.29771	0.0935493	0.06906
																			6.30725	0.00164787	0.0112692		6.30725	0.0944441	0.0689356
																			6.31298	0.00163298	0.0108021		6.31298	0.0956101	0.0690609
																			6.32061	0.00175199	0.0101476		6.32061	0.0967442	0.0693479
																			6.32824	0.00177925	0.00983707		6.32824	0.097812	0.0694933
																			6.33588	0.00173488	0.00959879		6.33588	0.0991529	0.0693801
																			6.34351	0.00177624	0.00945256		6.34351	0.100329	0.0691193
																			6.35115	0.00180287	0.00930714		6.35115	0.102041	0.0691766
																			6.35878	0.00186927	0.00901388		6.35878	0.103758	0.0694095
																			6.3645	0.00188147	0.00901694		6.3645	0.105638	0.069546
																			6.37405	0.00192157	0.00866322		6.37405	0.109244	0.069704
																			6.37977	0.00202806	0.00845895		6.37977	0.113181	0.0697002
																			6.3874	0.00211602	0.00852296		6.3874	0.117328	0.0697038
																			6.39504	0.00213425	0.00875205		6.39504	0.120887	0.0696428
																			6.40267	0.00207386	0.0085739		6.40267	0.12493	0.0696955
																			6.41031	0.00203631	0.00839737		6.41031	0.129336	0.0698649
																			6.41794	0.00211349	0.00819229		6.41794	0.134052	0.0700079
																			6.42557	0.00212379	0.00817182		6.42557	0.136145	0.0701103
																			6.43321	0.00212394	0.00815005		6.43321	0.139702	0.0702287
																			6.44084	0.00202315	0.00816537		6.44084	0.14699	0.0703448
																			6.44847	0.00201871	0.00794289		6.44847	0.155773	0.0704651
																			6.45611	0.00209177	0.00801995		6.45611	0.164586	0.0702818
																			6.46374	0.00202062	0.0078655		6.46374	0.173425	0.07042
																			6.46947	0.00199352	0.00800883		6.46947	0.182959	0.0705867
																			6.47901	0.00195944	0.00770396		6.47901	0.193222	0.0706651
																			6.48473	0.00196499	0.00772975		6.48473	0.204299	0.0709984
																			6.49237	0.00195279	0.0078634		6.49237	0.216282	0.0713489
																			6.5	0.00205532	0.00785341		6.5	0.22804	0.0713574
																			6.50763	0.00213805	0.00789823		6.50763	0.240407	0.0713503
																			6.51527	0.00221824	0.00788017		6.51527	0.255705	0.0715405
																			6.5229	0.00225231	0.00780037		6.5229	0.268454	0.0715433
																			6.53053	0.00218607	0.00794804		6.53053	0.279855	0.0717682
																			6.53817	0.00219494	0.00771863		6.53817	0.292376	0.0721129
																			6.5458	0.00232268	0.00799915		6.5458	0.305615	0.0721708
																			6.55153	0.00235247	0.00793192		6.55153	0.31912	0.0724316
																			6.56107	0.00234835	0.00792499		6.56107	0.329696	0.0727034
																			6.56679	0.00246293	0.00800479		6.56679	0.339606	0.0728934
																			6.57443	0.0025642	0.00796384		6.57443	0.351766	0.0730064
																			6.58206	0.0027482	0.00817698		6.58206	0.364439	0.0732924
																			6.58969	0.00273298	0.00818182		6.58969	0.372471	0.0736452
																			6.59733	0.00269622	0.00817553		6.59733	0.378156	0.0738829
																			6.60496	0.00281508	0.00841978		6.60496	0.385838	0.0741029
																			6.6126	0.00301492	0.00842735		6.6126	0.394052	0.0744979
																			6.62023	0.00314281	0.00850136		6.62023	0.400736	0.0748998
																			6.62786	0.00313615	0.008586		6.62786	0.40562	0.0753669
																			6.6355	0.00321413	0.00865484		6.6355	0.409231	0.0756435
																			6.64313	0.00323061	0.00889586		6.64313	0.41405	0.0761823
																			6.64885	0.00339606	0.00890118		6.64885	0.419479	0.0767557
																			6.65649	0.00362316	0.0090982		6.65649	0.421413	0.077132
																			6.66412	0.00367102	0.00932777		6.66412	0.422446	0.0775926
																			6.67176	0.00371286	0.00973228		6.67176	0.424205	0.0785084
																			6.67939	0.00392554	0.00989947		6.67939	0.425413	0.0794178
																			6.68702	0.00421334	0.00989044		6.68702	0.425602	0.0798877
																			6.69466	0.00453822	0.00997411		6.69466	0.426375	0.0807679
																			6.70229	0.00464092	0.0101698		6.70229	0.424255	0.0814841
																			6.70992	0.00476501	0.010255		6.70992	0.422814	0.0824673
																			6.71756	0.00502032	0.0105429		6.71756	0.421593	0.0836732
																			6.72519	0.00534346	0.0107225		6.72519	0.419523	0.0847522
																			6.73282	0.00559624	0.0109943		6.73282	0.416907	0.085659
																			6.73855	0.00574901	0.0110988		6.73855	0.413567	0.0866814
																			6.74809	0.00602144	0.0112149		6.74809	0.409071	0.0878844
																			6.75382	0.00636692	0.0113311		6.75382	0.405019	0.0891613
																			6.76145	0.00669688	0.0116328		6.76145	0.401982	0.0906873
																			6.76908	0.00703999	0.0118557		6.76908	0.398059	0.0920261
																			6.77672	0.00723967	0.0119966		6.77672	0.393289	0.0929499
																			6.78435	0.00757359	0.0121843		6.78435	0.388088	0.0942029
																			6.79198	0.00792082	0.0125351		6.79198	0.382949	0.0957522
																			6.79962	0.00821701	0.012819		6.79962	0.377617	0.0971542
																			6.80725	0.00852526	0.0132297		6.80725	0.37222	0.0985019
																			6.81489	0.00883239	0.0133914		6.81489	0.366559	0.0998489
																			6.82061	0.00918596	0.0139066		6.82061	0.361508	0.101225
																			6.83015	0.0094969	0.0143621		6.83015	0.355768	0.102436
																			6.83588	0.00980403	0.0149242		6.83588	0.349862	0.103618
																			6.84351	0.0101744	0.0155677		6.84351	0.344335	0.104936
																			6.85115	0.010485	0.0164222		6.85115	0.338958	0.106451
																			6.85878	0.0107771	0.0171646		6.85878	0.333454	0.107592
																			6.86641	0.0111628	0.0181519		6.86641	0.328331	0.108463
																			6.87405	0.0114979	0.0193464		6.87405	0.32324	0.109523
																			6.88168	0.0119741	0.0207189		6.88168	0.318102	0.110475
																			6.88931	0.0123435	0.0221271		6.88931	0.313224	0.111026
																			6.89695	0.0128899	0.0238902		6.89695	0.308689	0.111665
																			6.90458	0.0134733	0.0260355		6.90458	0.303644	0.112134
																			6.91221	0.0139781	0.0285092		6.91221	0.298012	0.112988
																			6.91985	0.0145865	0.0307513		6.91985	0.292926	0.113517
																			6.92557	0.0151087	0.0336609		6.92557	0.288754	0.113866
																			6.93511	0.0157805	0.0370422		6.93511	0.285191	0.113937
																			6.94084	0.016619	0.0410958		6.94084	0.280983	0.114079
																			6.94847	0.0175207	0.0449119		6.94847	0.277095	0.114156
																			6.95611	0.0185283	0.0494374		6.95611	0.27332	0.114173
																			6.96374	0.0195724	0.054303		6.96374	0.26962	0.114123
																			6.97137	0.0207136	0.0597757		6.97137	0.266569	0.114055
																			6.97901	0.0220128	0.0659084		6.97901	0.262009	0.11396
																			6.98664	0.0234249	0.0721892		6.98664	0.257406	0.113658
																			6.99427	0.025059	0.0786323		6.99427	0.254445	0.112955
																			7.00191	0.0269268	0.0859078		7.00191	0.252254	0.112571
																			7.00763	0.0288953	0.0933796		7.00763	0.249456	0.112206
																			7.01718	0.0311286	0.101439		7.01718	0.24608	0.11163
																			7.0229	0.0334948	0.108956		7.0229	0.24237	0.111125
																			7.03053	0.0361012	0.117433		7.03053	0.239901	0.110429
																			7.03817	0.0390763	0.126223		7.03817	0.237579	0.109669
																			7.0458	0.0423505	0.134288		7.0458	0.234896	0.108907
																			7.05344	0.0459628	0.142394		7.05344	0.231629	0.10821
																			7.06107	0.0496325	0.151281		7.06107	0.228783	0.10731
																			7.0687	0.0538257	0.159626		7.0687	0.227008	0.106504
																			7.07634	0.0581077	0.168075		7.07634	0.225041	0.105764
																			7.08397	0.0627735	0.176237		7.08397	0.221788	0.104864
																			7.0916	0.0678483	0.185074		7.0916	0.21918	0.104093
																			7.09924	0.0729641	0.191852		7.09924	0.217372	0.10322
																			7.10496	0.0781292	0.198533		7.10496	0.215888	0.102342
																			7.1126	0.0837958	0.2052		7.1126	0.213007	0.101515
																			7.12023	0.0894212	0.21207		7.12023	0.21025	0.100576
																			7.12786	0.0953137	0.217306		7.12786	0.208334	0.0996564
																			7.1355	0.101175	0.221949		7.1355	0.207613	0.0988865
																			7.14313	0.106826	0.226546		7.14313	0.20582	0.0981678
																			7.15076	0.112314	0.230394		7.15076	0.203558	0.0974512
																			7.1584	0.118009	0.233977		7.1584	0.201495	0.0965307
																			7.16603	0.123723	0.236779		7.16603	0.200069	0.0955872
																			7.17366	0.129157	0.239356		7.17366	0.198845	0.0948309
																			7.1813	0.134639	0.242106		7.1813	0.196595	0.0942807
																			7.18893	0.139306	0.244466		7.18893	0.194199	0.0934105
																			7.19466	0.143794	0.24633		7.19466	0.19207	0.0924221
																			7.2042	0.148263	0.247439		7.2042	0.19011	0.0916189
																			7.20992	0.152381	0.248541		7.20992	0.188491	0.0911758
																			7.21756	0.156312	0.249057		7.21756	0.187087	0.0905071
																			7.22519	0.159475	0.24896		7.22519	0.185283	0.0898417
																			7.23282	0.16241	0.249148		7.23282	0.183797	0.0891082
																			7.24046	0.165156	0.249134		7.24046	0.182075	0.088243
																			7.24809	0.167462	0.248804		7.24809	0.181223	0.0879858
																			7.25573	0.169665	0.248178		7.25573	0.180223	0.0876269
																			7.26336	0.171106	0.247013		7.26336	0.178651	0.0868204
																			7.27099	0.172203	0.24577		7.27099	0.176287	0.0860376
																			7.27863	0.173251	0.244015		7.27863	0.1747	0.085439
																			7.28626	0.174254	0.241793		7.28626	0.174169	0.0852176
																			7.29198	0.175252	0.239337		7.29198	0.173129	0.084997
																			7.30153	0.175279	0.236631		7.30153	0.171275	0.0844677
																			7.30725	0.17503	0.23384		7.30725	0.169791	0.0839492
																			7.31489	0.174663	0.230814		7.31489	0.168647	0.0833098
																			7.32252	0.17433	0.227842		7.32252	0.167841	0.0829577
																			7.33015	0.17396	0.224627		7.33015	0.166772	0.0827747
																			7.33779	0.173225	0.22126		7.33779	0.165608	0.0823185
																			7.34542	0.171962	0.217261		7.34542	0.164538	0.0819372
																			7.35305	0.170708	0.214185		7.35305	0.163242	0.0814606
																			7.36069	0.169182	0.211255		7.36069	0.161836	0.081122
																			7.36832	0.167623	0.207748		7.36832	0.160553	0.0809223
																			7.37595	0.166666	0.204185		7.37595	0.15945	0.0805213
																			7.38359	0.163973	0.20087		7.38359	0.158209	0.0800873
																			7.39122	0.16202	0.197526		7.39122	0.156891	0.0796617
																			7.39695	0.160099	0.194035		7.39695	0.155639	0.0794221
																			7.40649	0.158181	0.189711		7.40649	0.154911	0.079343
																			7.41221	0.156105	0.186109		7.41221	0.153942	0.0790452
																			7.41985	0.153842	0.182833		7.41985	0.152713	0.0786271
																			7.42748	0.151644	0.179305		7.42748	0.152013	0.0783011
																			7.43511	0.149687	0.174813		7.43511	0.151807	0.0782372
																			7.44275	0.147713	0.171115		7.44275	0.151182	0.0781065
																			7.45038	0.145429	0.167617		7.45038	0.14959	0.0777968
																			7.45802	0.143046	0.164686		7.45802	0.147594	0.0771171
																			7.46374	0.140915	0.161926		7.46374	0.146632	0.076804
																			7.47328	0.138892	0.158673		7.47328	0.146114	0.0768357
																			7.47901	0.136672	0.155424		7.47901	0.145406	0.0768044
																			7.48855	0.134409	0.151997		7.48855	0.144635	0.0765959
																			7.49427	0.132291	0.149778		7.49427	0.144104	0.0763261
																			7.50191	0.130434	0.147226		7.50191	0.143774	0.0762487
																			7.50954	0.128626	0.144916		7.50954	0.143054	0.0761224
																			7.51718	0.126852	0.142261		7.51718	0.141646	0.0759151
																			7.52481	0.124627	0.140193		7.52481	0.13995	0.0754041
																			7.53244	0.122589	0.138274		7.53244	0.139099	0.0750364
																			7.54008	0.120533	0.136235		7.54008	0.138518	0.0749321
																			7.54771	0.118558	0.133602		7.54771	0.138086	0.0750628
																			7.55534	0.116839	0.131671		7.55534	0.137725	0.074905
																			7.56298	0.115281	0.128999		7.56298	0.137187	0.074916
																			7.57061	0.113788	0.127138		7.57061	0.136442	0.0748578
																			7.57634	0.112142	0.124897		7.57634	0.135352	0.0745987
																			7.58397	0.110306	0.122625		7.58397	0.134256	0.0743564
																			7.5916	0.108686	0.120708		7.5916	0.133249	0.0741868
																			7.59924	0.107043	0.118992		7.59924	0.132318	0.0739058
																			7.60687	0.105713	0.117537		7.60687	0.132029	0.0736702
																			7.6145	0.104567	0.115684		7.6145	0.131816	0.0737326
																			7.62214	0.103292	0.113443		7.62214	0.13115	0.0737932
																			7.62977	0.102084	0.111536		7.62977	0.130215	0.0737359
																			7.6374	0.100711	0.109291		7.6374	0.129287	0.0735109
																			7.64504	0.0995002	0.107688		7.64504	0.128651	0.0733051
																			7.65076	0.0984321	0.105984		7.65076	0.127927	0.073165
																			7.66031	0.0973848	0.104286		7.66031	0.127056	0.0730705
																			7.66603	0.0961862	0.102811		7.66603	0.126444	0.0729638
																			7.67557	0.0950105	0.101335		7.67557	0.126232	0.0729598
																			7.6813	0.0939726	0.100464		7.6813	0.125963	0.0729219
																			7.68893	0.0926696	0.0992152		7.68893	0.125363	0.0728688
																			7.69656	0.0914586	0.0982508		7.69656	0.124434	0.0727939
																			7.7042	0.0902081	0.0971051		7.7042	0.12371	0.0725812
																			7.71183	0.0889925	0.0958194		7.71183	0.123705	0.0724794
																			7.71947	0.0880789	0.0948866		7.71947	0.12327	0.0724769
																			7.7271	0.0869949	0.0936937		7.7271	0.12213	0.0724515
																			7.73282	0.0859439	0.0924723		7.73282	0.121393	0.0722228
																			7.74237	0.0846047	0.0910487		7.74237	0.121193	0.0719864
																			7.74809	0.0833437	0.0897533		7.74809	0.120829	0.0720879
																			7.75573	0.0824694	0.0884511		7.75573	0.120204	0.072182
																			7.76336	0.081634	0.087235		7.76336	0.119688	0.0721316
																			7.77099	0.0806681	0.0859346		7.77099	0.118919	0.0720232
																			7.77863	0.0794877	0.0842555		7.77863	0.118461	0.0717822
																			7.78626	0.0785231	0.082671		7.78626	0.118345	0.0718623
																			7.79389	0.0777018	0.0812927		7.79389	0.117709	0.0718588
																			7.80153	0.0769441	0.0800162		7.80153	0.11669	0.0716456
																			7.80916	0.0761295	0.0791158		7.80916	0.115949	0.0713122
																			7.81679	0.0753005	0.0777315		7.81679	0.115594	0.0713414
																			7.82443	0.074452	0.0764147		7.82443	0.115511	0.0714365
																			7.83206	0.0737034	0.0755671		7.83206	0.115238	0.0714823
																			7.83779	0.0731607	0.0747039		7.83779	0.114608	0.0714531
																			7.84733	0.0724043	0.0742404		7.84733	0.114064	0.0713718
																			7.85305	0.0715331	0.0736563		7.85305	0.113399	0.0711605
																			7.8626	0.0705555	0.0726838		7.8626	0.112986	0.0711361
																			7.86832	0.0697008	0.0714953		7.86832	0.112899	0.0711663
																			7.87595	0.0690583	0.0706365		7.87595	0.112544	0.0710806
																			7.88359	0.0682983	0.0700214		7.88359	0.112195	0.071051
																			7.89122	0.0674314	0.0689238		7.89122	0.111805	0.0710185
																			7.89885	0.0665355	0.0676695		7.89885	0.111452	0.0710235
																			7.90649	0.0657742	0.0660978		7.90649	0.111011	0.0710962
																			7.91412	0.0651765	0.065134		7.91412	0.110632	0.0710285
																			7.91985	0.0645551	0.0641859		7.91985	0.110459	0.0709012
																			7.92939	0.0638778	0.0633301		7.92939	0.10999	0.0708527
																			7.93511	0.0630884	0.062362		7.93511	0.109546	0.0707659
																			7.94275	0.0624142	0.0615165		7.94275	0.109033	0.0707501
																			7.95038	0.0616911	0.0605437		7.95038	0.108716	0.0707773
																			7.95802	0.061067	0.0595969		7.95802	0.108352	0.0706233
																			7.96565	0.0603102	0.0587152		7.96565	0.108163	0.0706508
																			7.97328	0.0594337	0.0577946		7.97328	0.10809	0.0706414
																			7.98092	0.0588709	0.0568418		7.98092	0.107788	0.0707055
																			7.98855	0.0583955	0.0558087		7.98855	0.107105	0.070687
																			7.99618	0.0579725	0.0546975		7.99618	0.106483	0.0704859
																			8.00382	0.0574061	0.0541566		8.00382	0.106139	0.0703092
																			8.01145	0.0567581	0.0531872		8.01145	0.105987	0.0703473
																			8.01908	0.0562663	0.0523171		8.01908	0.105695	0.0703744
																			8.02481	0.0557124	0.051425		8.02481	0.105506	0.0703169
																			8.03435	0.0554343	0.0509415		8.03435	0.10532	0.0703138
																			8.04008	0.0549682	0.0503155		8.04008	0.105365	0.0703046
																			8.04771	0.0540078	0.0496935		8.04771	0.105526	0.07043
																			8.05534	0.0534164	0.048899		8.05534	0.105084	0.0703359
																			8.06298	0.052718	0.0484252		8.06298	0.103968	0.0700967
																			8.07061	0.0522008	0.0477466		8.07061	0.103729	0.0699556
																			8.07824	0.0517484	0.0470801		8.07824	0.103855	0.0700072
																			8.08588	0.0513178	0.0463542		8.08588	0.103483	0.0700158
																			8.09351	0.0508997	0.0457096		8.09351	0.103513	0.0699186
																			8.10115	0.0504056	0.0450865		8.10115	0.103658	0.0701525
																			8.10687	0.0497988	0.0446573		8.10687	0.103528	0.0703097
																			8.11641	0.04922	0.0441685		8.11641	0.103159	0.0700747
																			8.12214	0.0485414	0.0436563		8.12214	0.102702	0.0699902
																			8.12977	0.047964	0.0430417		8.12977	0.102085	0.0698821
																			8.1374	0.0474105	0.0426696		8.1374	0.101954	0.0696547
																			8.14504	0.0468032	0.0423657		8.14504	0.102191	0.0697787
																			8.15267	0.0464677	0.0419564		8.15267	0.102071	0.0698701
																			8.16031	0.0460214	0.0414856		8.16031	0.102011	0.0698647
																			8.16794	0.0454498	0.0410466		8.16794	0.101639	0.0698622
																			8.17557	0.044909	0.0404989		8.17557	0.101255	0.0699079
																			8.18321	0.0445559	0.0401746		8.18321	0.100774	0.0696959
																			8.19084	0.0442434	0.0398031		8.19084	0.100765	0.0697296
																			8.19847	0.0436577	0.0389731		8.19847	0.100592	0.0697365
																			8.2042	0.0431946	0.0383634		8.2042	0.100444	0.0696563
																			8.21183	0.0427829	0.0379439		8.21183	0.100504	0.0696717
																			8.21947	0.0424415	0.0374934		8.21947	0.100421	0.0697319
																			8.2271	0.0419659	0.0369993		8.2271	0.100278	0.0697577
																			8.23473	0.0415501	0.0366364		8.23473	0.100014	0.0696426
																			8.24237	0.0412875	0.0363934		8.24237	0.0997468	0.0695839
																			8.25	0.0409031	0.0359267		8.25	0.099863	0.0696386
																			8.25763	0.0405239	0.0353587		8.25763	0.099822	0.0696821
																			8.26527	0.0401042	0.0350361		8.26527	0.0995275	0.0696241
																			8.2729	0.0397391	0.0348143		8.2729	0.0991283	0.0694959
																			8.28053	0.0395149	0.034335		8.28053	0.0993787	0.0695327
																			8.28817	0.0389778	0.0337786		8.28817	0.0995971	0.0696584
																			8.2958	0.0385676	0.0334041		8.2958	0.0993988	0.0696137
																			8.30344	0.0381038	0.0332501		8.30344	0.0994298	0.0696838
																			8.31107	0.0377408	0.032995		8.31107	0.0989347	0.0696428
																			8.3187	0.0374946	0.0324542		8.3187	0.0986277	0.069557
																			8.32443	0.0370456	0.0320485		8.32443	0.0990723	0.0696443
																			8.33397	0.0366591	0.0316619		8.33397	0.0988382	0.0697263
																			8.33969	0.0362673	0.0313711		8.33969	0.0982702	0.069596
																			8.34733	0.0359516	0.0310096		8.34733	0.0980238	0.0695029
																			8.35496	0.0356289	0.0304968		8.35496	0.0979358	0.0695148
																			8.3626	0.0352556	0.0301872		8.3626	0.0980164	0.0695828
																			8.37023	0.0349047	0.0299101		8.37023	0.0980319	0.0695795
																			8.37786	0.034628	0.0295581		8.37786	0.0977772	0.0695874
																			8.3855	0.0342949	0.0292392		8.3855	0.0974738	0.0696699
																			8.39313	0.0340565	0.0290503		8.39313	0.0974312	0.0696324
																			8.40076	0.0337193	0.028779		8.40076	0.0975323	0.0696149
																			8.40649	0.0333883	0.0282935		8.40649	0.0975132	0.069675
																			8.41603	0.0330238	0.0278839		8.41603	0.0972626	0.0696596
																			8.42176	0.032821	0.0276219		8.42176	0.097128	0.0697183
																			8.42939	0.0326007	0.0272535		8.42939	0.0970506	0.069751
																			8.43702	0.0323693	0.0269884		8.43702	0.096937	0.0698792
																			8.44466	0.0320511	0.0266928		8.44466	0.0967811	0.0697637
																			8.45229	0.0317349	0.0263394		8.45229	0.0967347	0.0696782
																			8.45992	0.031466	0.0258388		8.45992	0.0965968	0.0696867
																			8.46756	0.0313652	0.0255753		8.46756	0.0965231	0.0696863
																			8.47519	0.0310809	0.0252672		8.47519	0.0965294	0.0697319
																			8.48282	0.03091	0.0250813		8.48282	0.0963895	0.0696803
																			8.49046	0.0306953	0.0249614		8.49046	0.0961713	0.0696855
																			8.49809	0.0305194	0.0247121		8.49809	0.0958514	0.0696426
																			8.50573	0.0302859	0.0245303		8.50573	0.0959005	0.0697229
																			8.51145	0.0299912	0.0244152		8.51145	0.0959321	0.0697623
																			8.51908	0.0297476	0.0241682		8.51908	0.0959018	0.0697889
																			8.52672	0.0295221	0.023995		8.52672	0.095661	0.0697968
																			8.53435	0.0293268	0.0238806		8.53435	0.0953418	0.0697394
																			8.54198	0.029176	0.0237498		8.54198	0.095155	0.0696372
																			8.54962	0.0288062	0.0235414		8.54962	0.0950435	0.0695833
																			8.55725	0.028624	0.0232415		8.55725	0.0948995	0.0695905
																			8.56489	0.0284378	0.0230285		8.56489	0.0948504	0.0695701
																			8.57252	0.0282194	0.0229302		8.57252	0.0949082	0.0697308
																			8.58015	0.0280707	0.0228865		8.58015	0.094866	0.0698157
																			8.58779	0.0279558	0.0227831		8.58779	0.094819	0.0698209
																			8.59351	0.0277886	0.0225734		8.59351	0.0947689	0.0698817
																			8.60305	0.027533	0.0223291		8.60305	0.0943922	0.0696842
																			8.60878	0.0274152	0.0220933		8.60878	0.0941844	0.0696112
																			8.61641	0.027245	0.021885		8.61641	0.0942698	0.0695394
																			8.62405	0.0270346	0.021588		8.62405	0.0942073	0.0696449
																			8.63168	0.0268438	0.021376		8.63168	0.0942497	0.0696698
																			8.63931	0.026784	0.0211964		8.63931	0.0942066	0.0697408
																			8.64695	0.0267124	0.0209681		8.64695	0.0942342	0.0697283
																			8.65458	0.0266102	0.0207368		8.65458	0.0941774	0.0698405
																			8.66221	0.0263753	0.0206181		8.66221	0.0942162	0.0698139
																			8.66985	0.0261135	0.0205446		8.66985	0.0938523	0.0697879
																			8.67557	0.0259872	0.0205031		8.67557	0.0938578	0.0697876
																			8.68511	0.0258151	0.0204967		8.68511	0.0939374	0.0697267
																			8.69084	0.0255572	0.020439		8.69084	0.0938805	0.0696917
																			8.69847	0.0253697	0.0203176		8.69847	0.0938871	0.0697833
																			8.70611	0.0251512	0.020345		8.70611	0.0938903	0.0698642
																			8.71374	0.0249987	0.020289		8.71374	0.0939511	0.0699564
																			8.72137	0.0247105	0.0201949		8.72137	0.0938447	0.0698926
																			8.72901	0.0244826	0.0200529		8.72901	0.0938513	0.0699319
																			8.73664	0.0243392	0.019915		8.73664	0.0937872	0.0697804
																			8.74427	0.0241159	0.0197086		8.74427	0.0937435	0.069761
																			8.75191	0.0239512	0.0195921		8.75191	0.0937976	0.0698632
																			8.75954	0.0237208	0.0194165		8.75954	0.0937995	0.0697198
																			8.76718	0.0235636	0.0193008		8.76718	0.0939253	0.0697598
																			8.77481	0.0234514	0.019238		8.77481	0.093998	0.0697985
																			8.78053	0.0232986	0.0191956		8.78053	0.0940671	0.0699723
																			8.79008	0.0232257	0.0191265		8.79008	0.094153	0.0699793
																			8.7958	0.0231688	0.0190212		8.7958	0.0942584	0.0698861
																			8.80344	0.0230479	0.0188919		8.80344	0.0942666	0.0699034
																			8.81107	0.0229518	0.0187855		8.81107	0.0942758	0.0699529
																			8.8187	0.0227967	0.0187062		8.8187	0.0946298	0.0699552
																			8.82634	0.0227624	0.0185337		8.82634	0.0947034	0.0699398
																			8.83397	0.0227485	0.0184897		8.83397	0.0945794	0.0698438
																			8.8416	0.0227089	0.0183478		8.8416	0.0949263	0.0699641
																			8.84924	0.0226558	0.0182262		8.84924	0.0947252	0.0698364
																			8.85687	0.0225399	0.0180397		8.85687	0.0952428	0.070253
																			8.8626	0.0224559	0.017903		8.8626	0.0954294	0.0701538
																			8.87214	0.0223529	0.0178627		8.87214	0.0954337	0.0700222
																			8.87786	0.0223214	0.0179234		8.87786	0.0954313	0.0699822
																			8.8855	0.0223208	0.0179394		8.8855	0.0955267	0.06989
																			8.89313	0.0221577	0.01797		8.89313	0.095765	0.0699712
																			8.90076	0.0220483	0.0179791		8.90076	0.0960666	0.0700449
																			8.9084	0.0218946	0.017891		8.9084	0.0962394	0.0700199
																			8.91603	0.0218057	0.0177825		8.91603	0.0964013	0.06993
																			8.92366	0.0217688	0.0177527		8.92366	0.0965627	0.0699404
																			8.9313	0.0216204	0.0176939		8.9313	0.0967453	0.0699798
																			8.93893	0.0214965	0.0176492		8.93893	0.0970173	0.0700526
																			8.94656	0.0214146	0.0176726		8.94656	0.09723	0.0700297
																			8.9542	0.0213524	0.0175563		8.9542	0.0973648	0.0700695
																			8.96183	0.0212634	0.0174301		8.96183	0.0975338	0.0700287
																			8.96756	0.0211784	0.0172705		8.96756	0.0979091	0.0701998
																			8.97519	0.021113	0.0171212		8.97519	0.0981118	0.0702303
																			8.98282	0.0210718	0.0169672		8.98282	0.098213	0.0702004
																			8.99046	0.0210515	0.0167568		8.99046	0.0984311	0.0701821
																			8.99809	0.0210601	0.016639		8.99809	0.0986748	0.0702262
																			9.00573	0.0210176	0.0165229		9.00573	0.0988382	0.0702366
																			9.01336	0.0209507	0.0163514		9.01336	0.098929	0.0702834
																			9.02099	0.0209062	0.0162221		9.02099	0.0990592	0.0701796
																			9.02863	0.0208894	0.0161753		9.02863	0.09906	0.0700091
																			9.03435	0.0209623	0.0161297		9.03435	0.0991478	0.0701731
																			9.04389	0.0209707	0.0160738		9.04389	0.0992084	0.0702689
																			9.04962	0.0209117	0.016101		9.04962	0.0993664	0.070222
																			9.05916	0.0208805	0.0161445		9.05916	0.0995229	0.070298
																			9.06489	0.020815	0.0161835		9.06489	0.0995025	0.0704048
																			9.07252	0.020878	0.0162134		9.07252	0.0994834	0.0705169
																			9.08015	0.0208271	0.0163201		9.08015	0.0995269	0.0704023
																			9.08779	0.0209003	0.0164267		9.08779	0.0995585	0.0703454
																			9.09542	0.0208989	0.0163962		9.09542	0.09932	0.0702047
																			9.10305	0.0208057	0.0163514		9.10305	0.0990679	0.0700266
																			9.11069	0.0208003	0.0164773		9.11069	0.0990602	0.070123
																			9.11832	0.020768	0.0165951		9.11832	0.0991232	0.0704129
																			9.12595	0.020806	0.0164953		9.12595	0.0990115	0.0705948
																			9.13359	0.0208092	0.0163743		9.13359	0.0989283	0.0707821
																			9.13931	0.020736	0.0163012		9.13931	0.0985357	0.0705779
																			9.14695	0.0207136	0.0162951		9.14695	0.098373	0.0707161
																			9.15458	0.0207545	0.0162711		9.15458	0.0982235	0.0705715
																			9.16221	0.020773	0.0161626		9.16221	0.0978341	0.0705238
																			9.16985	0.0208149	0.0160064		9.16985	0.0975007	0.0704202
																			9.17748	0.0208093	0.0159062		9.17748	0.0974657	0.0703525
																			9.18511	0.0208802	0.0159783		9.18511	0.0972726	0.0706706
																			9.19275	0.0209536	0.0159601		9.19275	0.0969777	0.0709351
																			9.20038	0.0210551	0.0158537		9.20038	0.0968029	0.0708533
																			9.20802	0.0211808	0.01583		9.20802	0.0963127	0.0708262
																			9.21565	0.0212225	0.0159098		9.21565	0.0960369	0.071016
																			9.22137	0.0212835	0.0159928		9.22137	0.0957069	0.0710485
																			9.23092	0.021245	0.0160251		9.23092	0.0954254	0.070944
																			9.23664	0.0212261	0.0160359		9.23664	0.095204	0.0711053
																			9.24618	0.0212762	0.0161071		9.24618	0.0948071	0.0711016
																			9.25191	0.0212315	0.0162082		9.25191	0.0945643	0.0711665
																			9.25954	0.0211838	0.0163309		9.25954	0.0943616	0.0713497
																			9.26718	0.0211713	0.0165639		9.26718	0.0939109	0.0714542
																			9.27672	0.0211263	0.0166522		9.27672	0.0934772	0.0712868
																			9.28626	0.0210864	0.0168423		9.28626	0.0932236	0.0713547
																			9.29198	0.0209651	0.01808		9.29198	0.0929366	0.0715247
																			9.30153	0.0208192	0.0173506		9.30153	0.092575	0.0714433
																			9.30725	0.0207028	0.0174927		9.30725	0.0922029	0.0714198
																			9.31489	0.020565	0.0175147		9.31489	0.0920494	0.0715208
																			9.32252	0.0205078	0.017562		9.32252	0.0918777	0.0717768
																			9.33015	0.0203971	0.0174611		9.33015	0.0914954	0.0720005
																			9.33779	0.0203303	0.0174607		9.33779	0.0912471	0.0718328
																			9.34542	0.0202821	0.0174557		9.34542	0.0910679	0.0717853
																			9.35305	0.0201873	0.0175059		9.35305	0.0907132	0.0719256
																			9.36069	0.0202111	0.0176079		9.36069	0.0906837	0.0721883
																			9.36832	0.0202016	0.0177258		9.36832	0.0903914	0.0721824
																			9.37595	0.0201719	0.0177987		9.37595	0.0901282	0.0721828
																			9.38168	0.0201271	0.017926		9.38168	0.0899794	0.0723006
																			9.38931	0.0200681	0.0180224		9.38931	0.0893787	0.0719094
																			9.39695	0.0200445	0.0181093		9.39695	0.0897171	0.0724255
																			9.40458	0.0200689	0.0180948		9.40458	0.0896851	0.0725737
																			9.41221	0.020097	0.0181216		9.41221	0.0891313	0.0725306
																			9.41985	0.0200122	0.018188		9.41985	0.0887502	0.072223
																			9.42748	0.0199249	0.0183444		9.42748	0.0887496	0.0721933
																			9.43511	0.0198716	0.0185185		9.43511	0.0884818	0.0723843
																			9.44275	0.0198507	0.018702		9.44275	0.0882605	0.0723903
																			9.45038	0.0199429	0.0188379		9.45038	0.087988	0.0723623
																			9.45802	0.0198173	0.0189072		9.45802	0.0878975	0.0722619
																			9.46374	0.019697	0.0189738		9.46374	0.0878277	0.0721912
																			9.47328	0.0196055	0.0189624		9.47328	0.0876299	0.0722469
																			9.47901	0.0195482	0.0189198		9.47901	0.0876345	0.0723677
																			9.48855	0.0195615	0.0189224		9.48855	0.0875209	0.0722798
																			9.49427	0.0194784	0.0189416		9.49427	0.0873108	0.0722853
																			9.50191	0.0193716	0.0189878		9.50191	0.0872047	0.0721167
																			9.50954	0.0192676	0.0190102		9.50954	0.0871462	0.0722559
																			9.51718	0.0192222	0.0190394		9.51718	0.0870555	0.0722959
																			9.52481	0.0192383	0.0190697		9.52481	0.0869643	0.0721606
																			9.53244	0.0191669	0.0190601		9.53244	0.0867826	0.0721645
																			9.54008	0.0191016	0.0190054		9.54008	0.0867913	0.0722343
																			9.5458	0.0191095	0.018927		9.5458	0.0867217	0.0721575
																			9.55534	0.0191155	0.0188859		9.55534	0.0864416	0.0721518
																			9.56107	0.0191933	0.0188214		9.56107	0.0862542	0.0720088
																			9.5687	0.0191811	0.0187144		9.5687	0.0861088	0.0717426
																			9.57634	0.0191508	0.0186291		9.57634	0.0860452	0.0717926
																			9.58397	0.0191604	0.0185516		9.58397	0.0859663	0.0718065
																			9.5916	0.0191968	0.0184524		9.5916	0.0859201	0.0716625
																			9.59924	0.0192932	0.018337		9.59924	0.0859784	0.0717489
																			9.60687	0.0193526	0.0182077		9.60687	0.0859022	0.071643
																			9.6145	0.0193748	0.0181022		9.6145	0.0856679	0.0716353
																			9.62214	0.01939	0.0180013		9.62214	0.0855814	0.0716178
																			9.62977	0.0193876	0.0179149		9.62977	0.0853465	0.0715156
																			9.6374	0.0194242	0.0177559		9.6374	0.085081	0.0713874
																			9.64504	0.019432	0.0175905		9.64504	0.0849061	0.0712406
																			9.65076	0.0194371	0.0174338		9.65076	0.0848777	0.071195
																			9.66031	0.0195158	0.0172861		9.66031	0.0849984	0.0712492
																			9.66603	0.019452	0.0170845		9.66603	0.0850193	0.0712392
																			9.67557	0.0194621	0.0168238		9.67557	0.0844583	0.0710902
																			9.6813	0.01939	0.0166543		9.6813	0.0846742	0.0710327
																			9.68893	0.0193379	0.0164991		9.68893	0.0844732	0.0709259
																			9.69656	0.0193114	0.016349		9.69656	0.0841945	0.070969
																			9.7042	0.0192551	0.0161289		9.7042	0.0838642	0.0709207
																			9.71183	0.0192401	0.0158672		9.71183	0.083582	0.0708373
																			9.71947	0.019215	0.0157492		9.71947	0.0835076	0.0708312
																			9.7271	0.0192193	0.0156315		9.7271	0.0837561	0.0708079
																			9.73282	0.019228	0.0154601		9.73282	0.0836785	0.0708787
																			9.74237	0.0191886	0.015257		9.74237	0.0834999	0.0710292
																			9.74809	0.0191577	0.0151398		9.74809	0.083375	0.0706987
																			9.75573	0.0191276	0.0150494		9.75573	0.0832508	0.0709609
																			9.76336	0.0191716	0.0149334		9.76336	0.0830636	0.0708932
																			9.77099	0.0192356	0.0147683		9.77099	0.0828409	0.0705871
																			9.77863	0.0192741	0.0145767		9.77863	0.0825503	0.0705871
																			9.78626	0.0192943	0.014518		9.78626	0.0824841	0.0704757
																			9.79389	0.0192577	0.0143675		9.79389	0.0825481	0.0706578
																			9.80153	0.0191562	0.0142723		9.80153	0.0825458	0.0707247
																			9.80916	0.0190697	0.0142105		9.80916	0.0823104	0.0706375
																			9.81679	0.0189863	0.0141301		9.81679	0.0820863	0.0705629
																			9.82443	0.0189363	0.0140409		9.82443	0.082088	0.0705715
																			9.83206	0.0188835	0.0139966		9.83206	0.0819655	0.0705471
																			9.83779	0.0187394	0.0138712		9.83779	0.0817242	0.0705307
																			9.84542	0.0186527	0.0138294		9.84542	0.0814505	0.0703423
																			9.85305	0.0184776	0.0137643		9.85305	0.0814282	0.0702945
																			9.86069	0.0182963	0.013714		9.86069	0.081647	0.0704943
																			9.86832	0.0182153	0.013673		9.86832	0.0814984	0.0705174
																			9.87595	0.0180928	0.0136069		9.87595	0.0811542	0.0704068
																			9.88359	0.0180372	0.0135447		9.88359	0.0811634	0.0702734
																			9.89122	0.0178713	0.0134953		9.89122	0.0811894	0.0702884
																			9.89885	0.0177385	0.01346		9.89885	0.0811578	0.0706054
																			9.90649	0.0177128	0.0134241		9.90649	0.081059	0.070589
																			9.91412	0.0176428	0.0134359		9.91412	0.0809537	0.0704866
																			9.91985	0.0175914	0.0134912		9.91985	0.0805555	0.0706025
																			9.92939	0.0175695	0.0135286		9.92939	0.080427	0.0699668
																			9.93511	0.0175577	0.0135094		9.93511	0.0809178	0.0704491
																			9.94275	0.0175171	0.0134444		9.94275	0.0808987	0.0706972
																			9.95038	0.0174009	0.0133254		9.95038	0.0804355	0.0705688
																			9.95802	0.0173719	0.0133204		9.95802	0.0802128	0.0704289
																			9.96565	0.0173409	0.0133551		9.96565	0.080266	0.0702957
																			9.97328	0.0173168	0.0133569		9.97328	0.0801613	0.0703136
																			9.98092	0.0172757	0.0133756		9.98092	0.0802215	0.0704264
																			9.98855	0.0171627	0.0133698		9.98855	0.0800937	0.0704516
																			9.99618	0.0170233	0.0132559		9.99618	0.0799389	0.0702707
																			10.0038	0.0168871	0.0131165		10.0038	0.079864	0.070215
																			10.0115	0.0168733	0.0129511		10.0115	0.0797167	0.070161
																			10.0172	0.0167957	0.0128427		10.0172	0.0796403	0.0701856
																			10.0248	0.0166034	0.0127887		10.0248	0.0796622	0.0701282
																			10.0324	0.0165442	0.0127997		10.0324	0.0795859	0.070175
																			10.0401	0.0164393	0.0127987		10.0401	0.0796098	0.0702345
																			10.0477	0.0163814	0.0127336		10.0477	0.079571	0.0702782
																			10.0553	0.0162007	0.0126667		10.0553	0.0795233	0.0702247
																			10.063	0.0160318	0.0125612		10.063	0.0794779	0.0701219
																			10.0706	0.0159797	0.0124292		10.0706	0.079427	0.0701883
																			10.0782	0.0159361	0.0123705		10.0782	0.0793202	0.0702922
																			10.0859	0.015905	0.0122707		10.0859	0.0794025	0.0702978
																			10.0935	0.0157927	0.0122246		10.0935	0.0792869	0.0702091
																			10.1011	0.0156793	0.0121543		10.1011	0.0790634	0.070094
																			10.1069	0.0156522	0.0120988		10.1069	0.0790229	0.0698807
																			10.1164	0.0156408	0.0120552		10.1164	0.0791686	0.0700282
																			10.1221	0.0156064	0.012002		10.1221	0.0791037	0.0700988
																			10.1298	0.015566	0.0118907		10.1298	0.0791442	0.0700624
																			10.1374	0.0155318	0.0118309		10.1374	0.0791631	0.0702391
																			10.145	0.015502	0.0117437		10.145	0.079031	0.0700998
																			10.1527	0.0154622	0.0117606		10.1527	0.079198	0.070165
																			10.1603	0.0155191	0.0117282		10.1603	0.0790647	0.0702037
																			10.1679	0.0155161	0.0117092		10.1679	0.0789373	0.0702408
																			10.1756	0.015482	0.0116795		10.1756	0.0786635	0.0700514
																			10.1832	0.015509	0.0116137		10.1832	0.0785649	0.069847
																			10.1889	0.015434	0.0115233		10.1889	0.0785815	0.0698157
																			10.1985	0.0154093	0.0114615		10.1985	0.0786798	0.069976
																			10.2042	0.0153892	0.0113477		10.2042	0.0786968	0.0700324
																			10.2118	0.0153695	0.0113145		10.2118	0.0785469	0.0698905
																			10.2195	0.0153927	0.0112569		10.2195	0.0787108	0.0699427
																			10.2271	0.0153453	0.0112595		10.2271	0.0787432	0.0699496
																			10.2347	0.0153133	0.011276		10.2347	0.0786849	0.0699721
																			10.2424	0.0152397	0.0112594		10.2424	0.0786559	0.0699627
																			10.25	0.0152196	0.0111868		10.25	0.0784553	0.0697979
																			10.2576	0.0152695	0.0111602		10.2576	0.0783641	0.0698401
																			10.2653	0.0152237	0.0111654		10.2653	0.0785698	0.0698977
																			10.2729	0.0152239	0.0111739		10.2729	0.0785991	0.0699055
																			10.2805	0.0152616	0.0111875		10.2805	0.0784447	0.069862
																			10.2882	0.015279	0.0112241		10.2882	0.0786538	0.0698809
																			10.2958	0.0152773	0.0113377		10.2958	0.0787095	0.0699533
																			10.3034	0.0152522	0.0114623		10.3034	0.0786781	0.0700206
																			10.3111	0.0152911	0.0114736		10.3111	0.0788395	0.0700301
																			10.3168	0.0153009	0.0114894		10.3168	0.0787702	0.070082
																			10.3244	0.0153307	0.0114783		10.3244	0.0786582	0.0699517
																			10.3321	0.0154156	0.0114956		10.3321	0.0788694	0.0699444
																			10.3397	0.0154253	0.0115275		10.3397	0.0790272	0.0700915
																			10.3473	0.0154741	0.0115618		10.3473	0.0789979	0.0701506
																			10.355	0.0154629	0.0116558		10.355	0.0789932	0.070031
																			10.3626	0.0152887	0.0117135		10.3626	0.0790782	0.0700199
																			10.3702	0.0152175	0.0117716		10.3702	0.0790753	0.0699429
																			10.3779	0.0152695	0.0117924		10.3779	0.0791652	0.0700435
																			10.3855	0.0153198	0.011745		10.3855	0.0792966	0.0699415
																			10.3931	0.0153114	0.0117024		10.3931	0.0794675	0.0698382
																			10.4008	0.0152419	0.011649		10.4008	0.0798965	0.0699254
																			10.4065	0.0151702	0.0116416		10.4065	0.0800687	0.070017
																			10.416	0.015069	0.011664		10.416	0.0801445	0.0699654
																			10.4218	0.0149524	0.0116698		10.4218	0.0804299	0.0699889
																			10.4294	0.0149369	0.0117311		10.4294	0.0808099	0.0699898
																			10.437	0.014948	0.0117214		10.437	0.0810906	0.0702913
																			10.4447	0.0149553	0.0117082		10.4447	0.0813084	0.0703964
																			10.4523	0.0148687	0.011802		10.4523	0.0816472	0.0703384
																			10.4599	0.0148476	0.0118733		10.4599	0.0815064	0.0701997
																			10.4676	0.0148637	0.0119842		10.4676	0.0820013	0.0700851
																			10.4752	0.0148351	0.0120384		10.4752	0.0826402	0.0703477
																			10.4828	0.0148361	0.012075		10.4828	0.0830337	0.0705419
																			10.4885	0.0148741	0.0120373		10.4885	0.0830691	0.0704433
																			10.4981	0.0149339	0.0119715		10.4981	0.0832016	0.0702143
																			10.5038	0.0149232	0.0119583		10.5038	0.0836026	0.0704195
																			10.5115	0.0148946	0.0120269		10.5115	0.0838814	0.0704087
																			10.5191	0.0149488	0.0120508		10.5191	0.0840964	0.0705296
																			10.5267	0.0149971	0.0120848		10.5267	0.0842734	0.0705971
																			10.5344	0.0150053	0.0120987		10.5344	0.0843894	0.0704279
																			10.542	0.0150182	0.0120485		10.542	0.0846805	0.0704335
																			10.5496	0.0149435	0.0119565		10.5496	0.0849736	0.0704252
																			10.5573	0.0149274	0.0118698		10.5573	0.0852148	0.0705153
																			10.5649	0.0148744	0.0117788		10.5649	0.0854313	0.0705151
																			10.5725	0.0148774	0.0117358		10.5725	0.0855503	0.070493
																			10.5802	0.0148797	0.0117337		10.5802	0.0858113	0.0704888
																			10.5878	0.0148226	0.0117271		10.5878	0.0860977	0.0704884
																			10.5935	0.014722	0.0117101		10.5935	0.0861783	0.0705796
																			10.6031	0.014676	0.0116556		10.6031	0.0863687	0.0706664
																			10.6088	0.0146221	0.0116192		10.6088	0.0864542	0.0706516
																			10.6164	0.0146026	0.0116194		10.6164	0.0865763	0.0707782
																			10.624	0.0145396	0.0116176		10.624	0.0867832	0.070881
																			10.6317	0.0145854	0.0116407		10.6317	0.0867572	0.0709311
																			10.6393	0.0145778	0.0116468		10.6393	0.086558	0.0709353
																			10.6469	0.0145505	0.0116597		10.6469	0.0864724	0.07079
																			10.6546	0.0145535	0.0116706		10.6546	0.0864963	0.0709078
																			10.6622	0.0145831	0.011703		10.6622	0.0864387	0.0710237
																			10.6698	0.014677	0.0117159		10.6698	0.0865118	0.0709249
																			10.6756	0.0147364	0.0117085		10.6756	0.0863416	0.0710856
																			10.6851	0.0147985	0.01172		10.6851	0.0863028	0.0711041
																			10.6908	0.0148102	0.0117087		10.6908	0.0862196	0.0711986
																			10.6985	0.0148358	0.0117392		10.6985	0.0862472	0.0713062
																			10.7061	0.0148668	0.0117745		10.7061	0.0861016	0.0714307
																			10.7137	0.0149386	0.0118483		10.7137	0.0858902	0.0713844
																			10.7214	0.0150182	0.011871		10.7214	0.0855948	0.0713973
																			10.729	0.0150954	0.0118928		10.729	0.0855144	0.0712933
																			10.7366	0.015137	0.0119226		10.7366	0.0855751	0.0715976
																			10.7443	0.0151175	0.0119265		10.7443	0.0854161	0.0717772
																			10.7519	0.0150885	0.0119878		10.7519	0.0849659	0.0717043
																			10.7595	0.0150805	0.0120506		10.7595	0.0849659	0.0718196
																			10.7672	0.0151093	0.0121517		10.7672	0.0850618	0.0718417
																			10.7748	0.0151011	0.0122298		10.7748	0.0849789	0.0719516
																			10.7805	0.0151158	0.0123194		10.7805	0.0848143	0.0721676
																			10.7882	0.0150814	0.0125296		10.7882	0.0845136	0.072145
																			10.7958	0.0150418	0.0126686		10.7958	0.0841505	0.0722114
																			10.8034	0.0150148	0.0128198		10.8034	0.0842192	0.0722984
																			10.8111	0.0149722	0.0130326		10.8111	0.0841445	0.0724436
																			10.8187	0.0149147	0.0132269		10.8187	0.0838871	0.07253
																			10.8263	0.014941	0.0134716		10.8263	0.0838807	0.072621
																			10.834	0.0149627	0.0137032		10.834	0.0837279	0.072749
																			10.8416	0.0149806	0.0139801		10.8416	0.0836238	0.07295
																			10.8492	0.0149721	0.014264		10.8492	0.0837406	0.0730926
																			10.8569	0.0149857	0.0145281		10.8569	0.0834885	0.073319
																			10.8626	0.0150121	0.0148401		10.8626	0.0833112	0.073206
																			10.8721	0.0150218	0.0150373		10.8721	0.0832675	0.0733374
																			10.8779	0.0150849	0.0152689		10.8779	0.0833628	0.0736029
																			10.8855	0.0152373	0.0154577		10.8855	0.08317	0.0738306
																			10.8931	0.0153833	0.0156781		10.8931	0.0829908	0.0737447
																			10.9008	0.0154928	0.0159728		10.9008	0.0829111	0.0738029
																			10.9084	0.0155408	0.0161879		10.9084	0.0828751	0.0738816
																			10.916	0.015627	0.0164036		10.916	0.0827788	0.0740916
																			10.9237	0.0157047	0.0165621		10.9237	0.082582	0.0741133
																			10.9313	0.016509	0.0167022		10.9313	0.0823342	0.0741179
																			10.9389	0.0165207	0.0168036		10.9389	0.082486	0.0742205
																			10.9447	0.0155288	0.0168792		10.9447	0.0825025	0.0744415
																			10.9523	0.0154497	0.0169655		10.9523	0.0823034	0.0744971
																			10.9599	0.0153668	0.0170385		10.9599	0.0821586	0.0744363
																			10.9676	0.0152091	0.0171747		10.9676	0.0820804	0.0743847
																			10.9752	0.0150844	0.0172679		10.9752	0.0823141	0.0747779
																			10.9828	0.0149831	0.0173174		10.9828	0.0824457	0.0750692
																			10.9905	0.0148768	0.0173738		10.9905	0.0825335	0.0750692
																			10.9981	0.0147885	0.017438		10.9981	0.0815866	0.0749213
																			11.0057	0.0147347	0.017528		11.0057	0.0817927	0.0745951
																			11.0134	0.0147142	0.0176253		11.0134	0.0822557	0.0750517
																			11.021	0.0146564	0.0176881		11.021	0.0823389	0.0753313
																			11.0286	0.0146529	0.0177155		11.0286	0.0819099	0.0754266
																			11.0344	0.0146308	0.0176779		11.0344	0.081749	0.0751731
																			11.0439	0.0146266	0.0176187		11.0439	0.0816252	0.0751156
																			11.0496	0.0146426	0.0175989		11.0496	0.0816714	0.0751331
																			11.0573	0.0146716	0.0175062		11.0573	0.0817246	0.0753431
																			11.0649	0.01466	0.0174524		11.0649	0.081657	0.0754145
																			11.0725	0.0146334	0.017388		11.0725	0.0813095	0.0752501
																			11.0802	0.0146473	0.0172745		11.0802	0.0812577	0.0751385
																			11.0878	0.014702	0.0171186		11.0878	0.0812628	0.0751745
																			11.0954	0.0147087	0.0168902		11.0954	0.0811873	0.0752905
																			11.1031	0.0147123	0.0167144		11.1031	0.0811797	0.0752457
																			11.1107	0.0147012	0.0165103		11.1107	0.0809982	0.0751204
																			11.1164	0.0147223	0.0163843		11.1164	0.0809916	0.0752039
																			11.126	0.0146356	0.0162387		11.126	0.0809431	0.0752717
																			11.1317	0.0146058	0.0161468		11.1317	0.0808375	0.0752072
																			11.1393	0.0146389	0.016031		11.1393	0.0807864	0.0752187
																			11.1469	0.0145947	0.0159046		11.1469	0.0808195	0.0752187
																			11.1546	0.0145253	0.0157918		11.1546	0.0807673	0.0753219
																			11.1622	0.0144529	0.0156591		11.1622	0.0807948	0.0754368
																			11.1698	0.0144136	0.015515		11.1698	0.080804	0.0753875
																			11.1775	0.0143839	0.0153747		11.1775	0.0806178	0.0753989
																			11.1851	0.0142925	0.015272		11.1851	0.0805616	0.0753417
																			11.1927	0.014227	0.0151916		11.1927	0.0805052	0.075356
																			11.2004	0.0142088	0.0151301		11.2004	0.080368	0.0753521
																			11.208	0.014232	0.0149939		11.208	0.0805423	0.0754641
																			11.2156	0.0142123	0.0149242		11.2156	0.0804365	0.0755223
																			11.2214	0.0141533	0.014787		11.2214	0.0804179	0.0754582
																			11.2309	0.0141147	0.014679		11.2309	0.080275	0.0753123
																			11.2366	0.0141305	0.0145554		11.2366	0.0803437	0.0753298
																			11.2443	0.014185	0.0144327		11.2443	0.080346	0.0755303
																			11.2519	0.0141809	0.0143147		11.2519	0.0803297	0.0755078
																			11.2595	0.0142156	0.0142283		11.2595	0.0802277	0.075468
																			11.2672	0.0142301	0.014099		11.2672	0.0802959	0.0754451
																			11.2748	0.0142896	0.0139797		11.2748	0.0804056	0.0757321
																			11.2824	0.0142808	0.0139368		11.2824	0.0802484	0.0758662
																			11.2901	0.0143619	0.0138165		11.2901	0.0800686	0.0755742
																			11.2977	0.0144262	0.013742		11.2977	0.0801475	0.0756039
																			11.3053	0.0144529	0.0136427		11.3053	0.0803909	0.0757271
																			11.313	0.0144251	0.0135813		11.313	0.0805033	0.0757956
																			11.3187	0.0143942	0.0134781		11.3187	0.0804225	0.0758968
																			11.3282	0.0144261	0.0133952		11.3282	0.080371	0.0758799
																			11.334	0.0144101	0.0133786		11.334	0.0800775	0.0757758
																			11.3416	0.0143638	0.0134197		11.3416	0.0802862	0.0759861
																			11.3492	0.0143259	0.0133764		11.3492	0.0804143	0.0760216
																			11.3569	0.0143099	0.013328		11.3569	0.0801963	0.0758231
																			11.3645	0.0142743	0.0132567		11.3645	0.0803027	0.0759192
																			11.3721	0.0142117	0.0131922		11.3721	0.0805088	0.0759904
																			11.3798	0.0141457	0.0131355		11.3798	0.0804736	0.0761326
																			11.3874	0.0141251	0.0131342		11.3874	0.0806591	0.0762466
																			11.395	0.0140876	0.0131083		11.395	0.0806108	0.076246
																			11.4008	0.0140383	0.0130881		11.4008	0.080589	0.0763197
																			11.4103	0.0140006	0.013111		11.4103	0.0806426	0.0762473
																			11.416	0.0140121	0.0130407		11.416	0.0808001	0.0763923
																			11.4237	0.0140411	0.0129912		11.4237	0.0807397	0.0763172
																			11.4313	0.0140301	0.0129019		11.4313	0.0808142	0.0762956
																			11.4389	0.0139804	0.0128735		11.4389	0.0808953	0.0763557
																			11.4466	0.0140461	0.0128864		11.4466	0.081076	0.0763746
																			11.4542	0.0140904	0.0128538		11.4542	0.0809532	0.0764392
																			11.4618	0.0141532	0.0128487		11.4618	0.0810537	0.0764952
																			11.4695	0.0141648	0.0127718		11.4695	0.0810472	0.076291
																			11.4771	0.014195	0.0126967		11.4771	0.0813485	0.076398
																			11.4847	0.0142911	0.0126515		11.4847	0.0815003	0.0764485
																			11.4924	0.0142917	0.0125948		11.4924	0.0815713	0.0764596
																			11.5	0.0142744	0.0125509		11.5	0.0816143	0.0763655
																			11.5057	0.0142789	0.0125006		11.5057	0.0820337	0.076536
																			11.5153	0.014308	0.0125122		11.5153	0.0822267	0.0764983
																			11.521	0.0143492	0.0124464		11.521	0.0824703	0.076891
																			11.5286	0.0142895	0.0124069		11.5286	0.0829983	0.0771293
																			11.5363	0.0142907	0.0123574		11.5363	0.0823562	0.0766067
																			11.5439	0.0142413	0.0123362		11.5439	0.0829983	0.076879
																			11.5515	0.0141863	0.0124235		11.5515	0.0835731	0.0769988
																			11.5592	0.0141236	0.0124866		11.5592	0.0839117	0.0772627
																			11.5668	0.0140617	0.0124666		11.5668	0.0839265	0.0771422
																			11.5744	0.014015	0.012458		11.5744	0.0840557	0.0770606
																			11.5821	0.0139573	0.012409		11.5821	0.0843788	0.0770983
																			11.5878	0.0139071	0.0123566		11.5878	0.0847058	0.0771295
																			11.5973	0.0138741	0.0123049		11.5973	0.0852114	0.0773398
																			11.6031	0.0138239	0.0123247		11.6031	0.0853976	0.0773781
																			11.6107	0.0138033	0.0123341		11.6107	0.0855912	0.0771487
																			11.6183	0.0137881	0.0122923		11.6183	0.0859996	0.0771383
																			11.626	0.0137881	0.012305		11.626	0.0864624	0.0772573
																			11.6336	0.0137345	0.0122112		11.6336	0.0867646	0.0773485
																			11.6412	0.0137037	0.0121269		11.6412	0.0872393	0.077524
																			11.6489	0.013725	0.0120764		11.6489	0.0875468	0.0775289
																			11.6565	0.0137348	0.0120253		11.6565	0.0879587	0.0776632
																			11.6641	0.0137472	0.0120798		11.6641	0.0882429	0.0777061
																			11.6718	0.0137882	0.0120734		11.6718	0.0884846	0.0776466
																			11.6794	0.0137267	0.0121159		11.6794	0.0887786	0.0775546
																			11.687	0.0136836	0.0121549		11.687	0.0891991	0.0777167
																			11.6927	0.0136559	0.0121406		11.6927	0.0894026	0.0777618
																			11.7023	0.0136578	0.012163		11.7023	0.0896543	0.0780497
																			11.708	0.0136857	0.012213		11.708	0.0900216	0.0781146
																			11.7156	0.0135906	0.0122764		11.7156	0.0900551	0.0781425
																			11.7233	0.0135342	0.012307		11.7233	0.0902578	0.0781563
																			11.7309	0.0134931	0.0123857		11.7309	0.0903409	0.0781265
																			11.7385	0.0135318	0.0124513		11.7385	0.0905103	0.0782641
																			11.7462	0.0134779	0.012528		11.7462	0.0908813	0.0785682
																			11.7538	0.0133944	0.0126249		11.7538	0.0908033	0.0786808
																			11.7615	0.0133272	0.0126505		11.7615	0.0906377	0.0786577
																			11.7691	0.0132958	0.012681		11.7691	0.0905936	0.0785149
																			11.7748	0.0133199	0.0127918		11.7748	0.0907934	0.0785915
																			11.7844	0.0133294	0.0128627		11.7844	0.0908381	0.0788098
																			11.7901	0.0132396	0.0130091		11.7901	0.0909151	0.0790094
																			11.7977	0.013227	0.013121		11.7977	0.0907425	0.0791039
																			11.8053	0.0132483	0.0132274		11.8053	0.0907999	0.0790502
																			11.813	0.0132893	0.0133654		11.813	0.0907914	0.079311
																			11.8206	0.0132662	0.0134678		11.8206	0.0906174	0.0795539
																			11.8282	0.0132362	0.0135811		11.8282	0.0902016	0.0792933
																			11.8359	0.0132418	0.0137768		11.8359	0.0900676	0.0791784
																			11.8435	0.0132313	0.013988		11.8435	0.0901032	0.079338
																			11.8511	0.013248	0.0141896		11.8511	0.0898657	0.0794375
																			11.8588	0.0133025	0.0144227		11.8588	0.08985	0.079803
																			11.8664	0.0133037	0.0146702		11.8664	0.0899306	0.0798946
																			11.8721	0.0132893	0.0148546		11.8721	0.0896974	0.0798161
																			11.8798	0.0132518	0.015148		11.8798	0.0896927	0.0802443
																			11.8874	0.0132876	0.0154156		11.8874	0.0896931	0.0805766
																			11.895	0.0132991	0.0156973		11.895	0.0887844	0.0801202
																			11.9027	0.0132359	0.0159688		11.9027	0.0887765	0.0803668
																			11.9103	0.0132067	0.0162816		11.9103	0.0888915	0.0807215
																			11.9179	0.0132123	0.0166164		11.9179	0.0887454	0.080805
																			11.9256	0.0131968	0.0168732		11.9256	0.0888374	0.0811827
																			11.9332	0.0131435	0.0171744		11.9332	0.0884799	0.0814223
																			11.9408	0.0130178	0.0174598		11.9408	0.0883427	0.0815403
																			11.9485	0.0129727	0.0177948		11.9485	0.0882655	0.081973
																			11.9561	0.0129665	0.0180358		11.9561	0.0882927	0.0838758
																			11.9618	0.0129299	0.0182515		11.9618	0.0880561	0.0818211
																			11.9714	0.0128432	0.018468		11.9714	0.0877779	0.0818246
																			11.9771	0.0128074	0.0186401		11.9771	0.0877431	0.0820379
																			11.9847	0.0128159	0.0188097		11.9847	0.0878063	0.0823479
																			11.9924	0.0127687	0.018978		11.9924	0.0877174	0.0825497
																			12	0.0127015	0.0190987		12	0.0873277	0.08254
																			12.0076	0.0126448	0.0191619		12.0076	0.087181	0.0823963
																			12.0153	0.0126695	0.0191736		12.0153	0.0871617	0.0826657
																			12.0229	0.0127348	0.0192261		12.0229	0.0872612	0.0830058
																			12.0305	0.0127481	0.0192127		12.0305	0.0870131	0.082894
																			12.0382	0.0127647	0.0192214		12.0382	0.0867589	0.0828903
																			12.0439	0.0127689	0.0192279		12.0439	0.0869361	0.0830568
																			12.0534	0.0127004	0.0192435		12.0534	0.0869085	0.0832888
																			12.0592	0.0126356	0.0192206		12.0592	0.0869363	0.0836225
																			12.0668	0.0126641	0.0191531		12.0668	0.0873629	0.0839228
																			12.0744	0.0126449	0.0190923		12.0744	0.0860581	0.0832547
																			12.0821	0.0126261	0.018999		12.0821	0.0863842	0.0836139
																			12.0897	0.0125703	0.018851		12.0897	0.0866458	0.0837873
																			12.0973	0.0125841	0.0187663		12.0973	0.0868222	0.0842221
																			12.105	0.0125403	0.0187395		12.105	0.0866649	0.0843024
																			12.1126	0.0124828	0.0186522		12.1126	0.0863395	0.0840044
																			12.1202	0.0124017	0.0185272		12.1202	0.0859943	0.0838547
																			12.1279	0.0123888	0.0183117		12.1279	0.0861266	0.0837625
																			12.1336	0.0123838	0.0181466		12.1336	0.0863687	0.0840431
																			12.1431	0.0123326	0.0179665		12.1431	0.0863074	0.0840906
																			12.1489	0.0122998	0.0178341		12.1489	0.085919	0.0839303
																			12.1584	0.0123402	0.0176773		12.1584	0.0858431	0.0838293
																			12.1641	0.0123224	0.0175135		12.1641	0.0858808	0.0837201
																			12.1718	0.0122281	0.0173316		12.1718	0.0858776	0.0837806
																			12.1794	0.0122029	0.0170917		12.1794	0.0859926	0.0838743
																			12.187	0.0122727	0.0169198		12.187	0.0858615	0.0837754
																			12.1947	0.0122823	0.0167728		12.1947	0.085853	0.0837357
																			12.2023	0.0122213	0.0166034		12.2023	0.0858643	0.0836204
																			12.2099	0.0121968	0.0165061		12.2099	0.085883	0.0836653
																			12.2156	0.0121983	0.0164031		12.2156	0.0859781	0.0837788
																			12.2252	0.0122823	0.0162766		12.2252	0.0861758	0.0839794
																			12.2309	0.0123164	0.0161981		12.2309	0.08605	0.0837925
																			12.2385	0.0121882	0.0160623		12.2385	0.0862188	0.0838781
																			12.2462	0.0121457	0.0159451		12.2462	0.0863341	0.0837896
																			12.2557	0.0122023	0.0157936		12.2557	0.0864069	0.0838627
																			12.2615	0.0122359	0.0155922		12.2615	0.0863587	0.083801
																			12.2729	0.012251	0.0154858		12.2729	0.0865097	0.0837688
																			12.2805	0.0121804	0.0153718		12.2805	0.0865882	0.0838223
																			12.2882	0.0120727	0.0152306		12.2882	0.0869927	0.0838941
																			12.2939	0.0120535	0.0151551		12.2939	0.0869259	0.083852
																			12.3015	0.0120573	0.0150139		12.3015	0.0870659	0.0837904
																			12.3092	0.0120719	0.0148498		12.3092	0.0871057	0.0836069
																			12.3168	0.0120126	0.0147859		12.3168	0.0873761	0.0835263
																			12.3244	0.0119424	0.0147282		12.3244	0.0876318	0.0836458
																			12.3321	0.0119327	0.014637		12.3321	0.0878521	0.0836812
																			12.3397	0.0119952	0.0146055		12.3397	0.0881072	0.083646
																			12.3473	0.0119847	0.0145573		12.3473	0.0884127	0.0836412
																			12.355	0.0118517	0.0145426		12.355	0.0886701	0.0838233
																			12.3607	0.0118185	0.0145126		12.3607	0.0890333	0.0839238
																			12.3702	0.0118554	0.0144457		12.3702	0.0888711	0.0835032
																			12.376	0.0119074	0.0144243		12.376	0.0891787	0.0834304
																			12.3855	0.0118876	0.014388		12.3855	0.0895553	0.0834216
																			12.3912	0.0118208	0.0143838		12.3912	0.0898273	0.0834104
																			12.3989	0.0118207	0.0143664		12.3989	0.0901844	0.0837704
																			12.4065	0.011872	0.0143801		12.4065	0.0904384	0.0837001
																			12.4141	0.011892	0.0143995		12.4141	0.0904005	0.0835078
																			12.4218	0.0118811	0.0143921		12.4218	0.0907828	0.0835631
																			12.4294	0.011911	0.0144051		12.4294	0.0910783	0.0836025
																			12.437	0.0119251	0.0144451		12.437	0.09103	0.0835378
																			12.4427	0.011922	0.0144989		12.4427	0.091355	0.0836098
																			12.4523	0.0119117	0.0145463		12.4523	0.0913427	0.0835482
																			12.458	0.0118849	0.014607		12.458	0.091622	0.0836143
																			12.4656	0.01187	0.0146557		12.4656	0.091978	0.0837673
																			12.4733	0.0118736	0.0147276		12.4733	0.0919599	0.0838493
																			12.4809	0.0118757	0.0148249		12.4809	0.0919447	0.0837717
																			12.4885	0.011838	0.0149005		12.4885	0.0919964	0.083697
																			12.4962	0.0117914	0.0150215		12.4962	0.0920755	0.0837784
																			12.5038	0.0117421	0.0151849		12.5038	0.092034	0.0837521
																			12.5115	0.0117159	0.0152628		12.5115	0.0919665	0.0837492
																			12.5191	0.0117608	0.01541		12.5191	0.0917992	0.0837292
																			12.5267	0.0117736	0.0155657		12.5267	0.0918645	0.0837782
																			12.5344	0.0117147	0.0157563		12.5344	0.091742	0.0838945
																			12.542	0.0117177	0.0159177		12.542	0.0916315	0.0838687
																			12.5477	0.0117834	0.0161058		12.5477	0.0912352	0.0837116
																			12.5573	0.0118204	0.0162564		12.5573	0.0913135	0.0837434
																			12.563	0.0117738	0.0164278		12.563	0.0913417	0.0839049
																			12.5725	0.0117375	0.0166413		12.5725	0.0911504	0.0839288
																			12.5782	0.0117541	0.0168318		12.5782	0.0905022	0.0839024
																			12.5859	0.0118145	0.0170859		12.5859	0.0906392	0.083902
																			12.5935	0.0119169	0.0173018		12.5935	0.0905421	0.0839811
																			12.6011	0.0118937	0.0175484		12.6011	0.0906651	0.0843378
																			12.6088	0.0119063	0.0178025		12.6088	0.0907586	0.0845828
																			12.6164	0.0119218	0.0180929		12.6164	0.089882	0.0841957
																			12.624	0.0118655	0.0183271		12.624	0.0899628	0.0845437
																			12.6298	0.0118517	0.0186001		12.6298	0.0898687	0.0847125
																			12.6393	0.0118283	0.0188432		12.6393	0.089683	0.0849868
																			12.645	0.0118042	0.0190752		12.645	0.0894527	0.0849454
																			12.6527	0.0117297	0.0192974		12.6527	0.0891387	0.0848948
																			12.6603	0.0116682	0.0195386		12.6603	0.088897	0.0848644
																			12.6679	0.0115796	0.019683		12.6679	0.0887485	0.0849337
																			12.6756	0.0116055	0.0197936		12.6756	0.0887797	0.0851556
																			12.6832	0.0115262	0.0198941		12.6832	0.0885583	0.0854083
																			12.6908	0.0114329	0.0199961		12.6908	0.0882445	0.0853546
																			12.6985	0.0113752	0.0200374		12.6985	0.0879776	0.0853179
																			12.7061	0.011325	0.0200857		12.7061	0.0878319	0.0852311
																			12.7137	0.0113151	0.0200922		12.7137	0.0878393	0.085402
																			12.7214	0.0113313	0.0200999		12.7214	0.0879312	0.0855342
																			12.729	0.0112929	0.020063		12.729	0.0874342	0.0855148
																			12.7347	0.0112235	0.0200487		12.7347	0.0874176	0.0854205
																			12.7443	0.011178	0.0200032		12.7443	0.0874327	0.0854946
																			12.75	0.0111638	0.0199521		12.75	0.0873148	0.0854416
																			12.7576	0.0111224	0.0199002		12.7576	0.0870324	0.0853864
																			12.7653	0.011066	0.0198404		12.7653	0.0869768	0.0853031
																			12.7729	0.011062	0.0197394		12.7729	0.0868506	0.0852548
																			12.7805	0.01104	0.0196111		12.7805	0.0869929	0.085367
																			12.7882	0.0110427	0.0194834		12.7882	0.0870939	0.085398
																			12.7958	0.0110647	0.0193881		12.7958	0.0869552	0.0853535
																			12.8034	0.0110603	0.0192316		12.8034	0.0869134	0.0851408
																			12.8111	0.0110174	0.0190792		12.8111	0.086801	0.0850505
																			12.8168	0.0109785	0.0189183		12.8168	0.0866497	0.0850265
																			12.8263	0.0109903	0.0187845		12.8263	0.0868572	0.0850288
																			12.8321	0.0109964	0.0186717		12.8321	0.0869009	0.0849989
																			12.8397	0.0109552	0.0185511		12.8397	0.0867837	0.0847795
																			12.8473	0.0108822	0.0184774		12.8473	0.0867637	0.084527
																			12.855	0.0108793	0.018323		12.855	0.0868964	0.0842612
																			12.8626	0.0108308	0.0181203		12.8626	0.0870557	0.084393
																			12.8702	0.0108067	0.0179866		12.8702	0.0871115	0.0843578
																			12.8779	0.0107711	0.0178651		12.8779	0.0871167	0.0842891
																			12.8855	0.0107169	0.0178058		12.8855	0.0871977	0.0841149
																			12.8931	0.0106804	0.0177467		12.8931	0.0873029	0.0841365
																			12.9008	0.0107031	0.0177526		12.9008	0.0873377	0.0840115
																			12.9084	0.0107297	0.0176758		12.9084	0.0871329	0.0836901
																			12.9141	0.0107156	0.0176266		12.9141	0.087297	0.0834807
																			12.9218	0.0106915	0.017561		12.9218	0.0875056	0.0833431
																			12.9294	0.0106731	0.0175333		12.9294	0.0875951	0.0833556
																			12.937	0.0107156	0.0175397		12.937	0.0876856	0.0835059
																			12.9447	0.0107372	0.0174935		12.9447	0.0877838	0.0834358
																			12.9523	0.0107335	0.0175178		12.9523	0.0877687	0.0832645
																			12.9599	0.0106844	0.017512		12.9599	0.0877706	0.0832507
																			12.9676	0.0106825	0.017571		12.9676	0.0877336	0.0830345
																			12.9752	0.0107219	0.0176228		12.9752	0.0876004	0.0827787
																			12.9828	0.0107723	0.0176885		12.9828	0.0876191	0.0825554
																			12.9905	0.0108294	0.0177095		12.9905	0.0876101	0.0824954
																			12.9962	0.0108776	0.0177727		12.9962	0.087579	0.0825339
																			13.0057	0.0108757	0.0178383		13.0057	0.0877613	0.0826888
																			13.0115	0.0109123	0.017972		13.0115	0.0877172	0.0826139
																			13.021	0.0109307	0.0179876		13.021	0.0876271	0.0825587
																			13.0267	0.0109425	0.0180568		13.0267	0.0875249	0.082455
																			13.0344	0.0109891	0.018104		13.0344	0.0874482	0.0823743
																			13.042	0.010969	0.0182293		13.042	0.0873211	0.0822831
																			13.0496	0.0109703	0.0183629		13.0496	0.0872134	0.0822169
																			13.0573	0.0109554	0.0185224		13.0573	0.0870811	0.0821901
																			13.0649	0.0109727	0.018663		13.0649	0.0870737	0.0822723
																			13.0725	0.0109554	0.0188037		13.0725	0.0869537	0.0821759
																			13.0782	0.0109845	0.0189944		13.0782	0.0867972	0.082008
																			13.0878	0.0110226	0.0191584		13.0878	0.0866026	0.0817434
																			13.0935	0.0110243	0.0193004		13.0935	0.0865099	0.0817349
																			13.1031	0.0110235	0.0194683		13.1031	0.0863257	0.0818044
																			13.1088	0.0110708	0.0196055		13.1088	0.0861075	0.0816208
																			13.1164	0.0110834	0.0197452		13.1164	0.0856321	0.0814885
																			13.124	0.0111047	0.0198691		13.124	0.0856484	0.0814987
																			13.1317	0.0110411	0.0200269		13.1317	0.085718	0.0815786
																			13.1393	0.0110456	0.0202012		13.1393	0.0857188	0.0817974
																			13.1469	0.0111164	0.0203659		13.1469	0.085493	0.0819191
																			13.1546	0.0111928	0.0205341		13.1546	0.0851754	0.0815155
																			13.1622	0.0111944	0.0207058		13.1622	0.0852125	0.0816889
																			13.1698	0.011217	0.0208912		13.1698	0.0851428	0.0818912
																			13.1775	0.0111742	0.0210392		13.1775	0.0849256	0.0819994
																			13.1832	0.0111774	0.0211656		13.1832	0.0845669	0.0819447
																			13.1927	0.0111475	0.0212872		13.1927	0.0845153	0.0817703
																			13.1985	0.0111229	0.021405		13.1985	0.0844715	0.0817713
																			13.2061	0.0111047	0.0215221		13.2061	0.0844494	0.08182
																			13.2137	0.0110746	0.0216191		13.2137	0.0844263	0.0818485
																			13.2214	0.0109982	0.0216802		13.2214	0.0842686	0.0818084
																			13.229	0.0109869	0.021682		13.229	0.0840784	0.0817403
																			13.2366	0.0109754	0.0216954		13.2366	0.0838932	0.0816671
																			13.2443	0.0109738	0.0216859		13.2443	0.0838142	0.0815278
																			13.2519	0.0109023	0.0216855		13.2519	0.0838097	0.0814712
																			13.2595	0.0108468	0.0216362		13.2595	0.083776	0.0815382
																			13.2653	0.0108018	0.0215954		13.2653	0.083745	0.0813155
																			13.2748	0.0108261	0.0215587		13.2748	0.0836664	0.0812932
																			13.2805	0.0108223	0.0214593		13.2805	0.0835506	0.0812294
																			13.2901	0.0107747	0.0213978		13.2901	0.0834172	0.0810911
																			13.2958	0.0107731	0.0213367		13.2958	0.0833625	0.0810302
																			13.3053	0.0107321	0.0212596		13.3053	0.0832943	0.0809315
																			13.3111	0.0107219	0.0211585		13.3111	0.0832699	0.0808229
																			13.3187	0.0107548	0.0211527		13.3187	0.0833405	0.080807
																			13.3263	0.0107476	0.0210797		13.3263	0.0833982	0.0807789
																			13.334	0.0106885	0.0210492		13.334	0.0832989	0.0806815
																			13.3416	0.0106839	0.0210152		13.3416	0.0832741	0.0805675
																			13.3492	0.0107348	0.0209059		13.3492	0.0832039	0.0804518
																			13.3569	0.0107947	0.0208801		13.3569	0.083167	0.0803797
																			13.3645	0.0108831	0.0208404		13.3645	0.0830547	0.0803916
																			13.3721	0.0108899	0.0208261		13.3721	0.0827994	0.0802339
																			13.3779	0.0109229	0.0207779		13.3779	0.0827318	0.0799962
																			13.3855	0.0109639	0.020769		13.3855	0.082613	0.079853
																			13.3931	0.0110528	0.0207932		13.3931	0.0826809	0.0798292
																			13.4008	0.0110807	0.0207996		13.4008	0.0826204	0.0798055
																			13.4084	0.0110662	0.0208046		13.4084	0.0824385	0.079742
																			13.416	0.0110692	0.0208217		13.416	0.0822727	0.0795572
																			13.4237	0.0110746	0.0208309		13.4237	0.0823066	0.0795541
																			13.4313	0.0111286	0.0208831		13.4313	0.0823104	0.0795643
																			13.4389	0.0111725	0.0208922		13.4389	0.0820104	0.079413
																			13.4466	0.0111207	0.0209276		13.4466	0.0819214	0.079266
																			13.4542	0.0110747	0.0209868		13.4542	0.0818469	0.0791869
																			13.4618	0.0110874	0.0210213		13.4618	0.081711	0.079158
																			13.4676	0.0111574	0.02109		13.4676	0.0816417	0.0791045
																			13.4771	0.0111982	0.0211538		13.4771	0.081516	0.0791062
																			13.4828	0.0111522	0.021232		13.4828	0.0813245	0.0791341
																			13.4924	0.0111394	0.021286		13.4924	0.0812159	0.0790608
																			13.4981	0.0111643	0.0213097		13.4981	0.0811398	0.0790325
																			13.5057	0.0112368	0.021382		13.5057	0.0809411	0.0789247
																			13.5134	0.011257	0.0214136		13.5134	0.0807719	0.0787001
																			13.521	0.0112489	0.0213612		13.521	0.0807344	0.0786599
																			13.5286	0.0112319	0.0213154		13.5286	0.0807262	0.0785752
																			13.5363	0.0112115	0.0212686		13.5363	0.080689	0.0785374
																			13.5439	0.0112616	0.0212415		13.5439	0.0806477	0.0784626
																			13.5496	0.0113284	0.0211895		13.5496	0.0805252	0.0784216
																			13.5592	0.0113754	0.0210837		13.5592	0.0804219	0.0783057
																			13.5649	0.0114066	0.0210594		13.5649	0.0803536	0.0782277
																			13.5725	0.0114318	0.0210505		13.5725	0.080333	0.0781789
																			13.5802	0.0114741	0.0210229		13.5802	0.0803102	0.0780572
																			13.5878	0.0114676	0.0210216		13.5878	0.0802769	0.0780343
																			13.5954	0.0115028	0.0209884		13.5954	0.0801884	0.0780353
																			13.6031	0.01148	0.021011		13.6031	0.0801399	0.0780043
																			13.6107	0.0114124	0.0210555		13.6107	0.0799014	0.077883
																			13.6183	0.0114368	0.0211218		13.6183	0.0796524	0.0778066
																			13.626	0.0114714	0.0211877		13.626	0.079532	0.0776769
																			13.6336	0.0114758	0.0211904		13.6336	0.0794527	0.0776665
																			13.6412	0.0114953	0.0212472		13.6412	0.0792407	0.0775541
																			13.6489	0.0115123	0.0212588		13.6489	0.0790999	0.0772765
																			13.6546	0.0115234	0.0212262		13.6546	0.0787948	0.077018
																			13.6641	0.0115318	0.0212256		13.6641	0.0787931	0.0770888
																			13.6698	0.0115868	0.0212382		13.6698	0.0788162	0.0771164
																			13.6775	0.0116071	0.0212889		13.6775	0.0788768	0.0772014
																			13.6851	0.0116048	0.021293		13.6851	0.078521	0.0771291
																			13.6927	0.0116185	0.0213309		13.6927	0.0782106	0.0765507
																			13.7004	0.0115733	0.021366		13.7004	0.0782149	0.0765788
																			13.708	0.0115956	0.0214302		13.708	0.078204	0.0767256
																			13.7156	0.0117012	0.0214718		13.7156	0.0781428	0.0767143
																			13.7233	0.0117321	0.0214885		13.7233	0.0779782	0.0766379
																			13.7309	0.0117533	0.0215003		13.7309	0.0777607	0.0764273
																			13.7366	0.0117594	0.0215217		13.7366	0.0775436	0.0763224
																			13.7462	0.011737	0.0215053		13.7462	0.0774089	0.076291
																			13.7519	0.0117259	0.0215364		13.7519	0.0773332	0.0762716
																			13.7595	0.0117004	0.0214893		13.7595	0.0772616	0.0761667
																			13.7672	0.0116915	0.0214872		13.7672	0.0771229	0.0761024
																			13.7748	0.0116719	0.0214987		13.7748	0.0769469	0.0760241
																			13.7824	0.0116045	0.0214418		13.7824	0.076779	0.0760069
																			13.7901	0.0115857	0.0214229		13.7901	0.0766437	0.0759016
																			13.7977	0.011582	0.021381		13.7977	0.0764584	0.0758874
																			13.8053	0.0115891	0.0213871		13.8053	0.0763524	0.0757569
																			13.813	0.0116193	0.0214084		13.813	0.0762339	0.0757045
																			13.8206	0.0115725	0.0213955		13.8206	0.076106	0.075652
																			13.8282	0.0115048	0.0214182		13.8282	0.0759536	0.0755442
																			13.834	0.0115232	0.0214623		13.834	0.0758584	0.0755071
																			13.8416	0.011533	0.0214813		13.8416	0.0757303	0.0754911
																			13.8492	0.0115549	0.0215774		13.8492	0.0756366	0.0754576
																			13.8569	0.0115448	0.0216551		13.8569	0.075528	0.0754591
																			13.8645	0.0115234	0.0216975		13.8645	0.0755484	0.0754489
																			13.8721	0.0115571	0.0217233		13.8721	0.0755032	0.0754432
																			13.8798	0.0116047	0.02173		13.8798	0.0754413	0.0753843
																			13.8874	0.011601	0.0217302		13.8874	0.075338	0.0753427
																			13.895	0.0116248	0.0217383		13.895	0.0752672	0.0752978
																			13.9027	0.0116543	0.0217357		13.9027	0.0752702	0.0752928
																			13.9103	0.0117047	0.021701		13.9103	0.0751313	0.0752718
																			13.9179	0.0117601	0.0216939		13.9179	0.0750569	0.0752809
																			13.9237	0.0117506	0.0216315		13.9237	0.0750228	0.0752083
																			13.9332	0.0117582	0.0215696		13.9332	0.0750469	0.0752158
																			13.9389	0.0117947	0.021509		13.9389	0.0750488	0.0751918
																			13.9466	0.0118552	0.0214537		13.9466	0.075023	0.0752451
																			13.9542	0.0118766	0.0214176		13.9542	0.07496	0.0751812
																			13.9618	0.0118616	0.0213823		13.9618	0.0748856	0.0751121
																			13.9695	0.0118197	0.0213273		13.9695	0.0748635	0.0751396
																			13.9771	0.0118226	0.0212941		13.9771	0.0747005	0.0750143
																			13.9847	0.0117947	0.0212335		13.9847	0.0746583	0.0749587
																			13.9924	0.011802	0.0212099		13.9924	0.0745457	0.074889
																			14	0.0117798	0.0211645		14	0.0745298	0.0748195
																			14.0057	0.0117307	0.0211577		14.0057	0.0745387	0.0748361
																			14.0153	0.0116838	0.0211085		14.0153	0.0745609	0.0748792
																			14.021	0.0117196	0.0210971		14.021	0.0745537	0.0748567
																			14.0286	0.0117502	0.0210597		14.0286	0.0745007	0.0748805
																			14.0363	0.0117353	0.0210768		14.0363	0.0745062	0.0748474
																			14.0439	0.0116682	0.0210137		14.0439	0.0743744	0.0748134
																			14.0515	0.0116674	0.0210086		14.0515	0.0743337	0.0747908
																			14.0592	0.0116549	0.0209923		14.0592	0.0743389	0.0747912
																			14.0668	0.0116123	0.020972		14.0668	0.0743037	0.0746559
																			14.0744	0.0115712	0.0209264		14.0744	0.074304	0.0746601
																			14.0821	0.01155	0.0208899		14.0821	0.0742514	0.0747087
																			14.0897	0.0115221	0.0208604		14.0897	0.0741539	0.0746779
																			14.0973	0.0114831	0.0208432		14.0973	0.0741318	0.074632
																			14.105	0.0114942	0.0208248		14.105	0.074072	0.0745633
																			14.1107	0.011517	0.0207983		14.1107	0.0740393	0.074561
																			14.1202	0.0115362	0.0207966		14.1202	0.0739861	0.0745202
																			14.126	0.0115497	0.0208051		14.126	0.0739764	0.0745133
																			14.1336	0.0116162	0.0207306		14.1336	0.0738899	0.0744856
																			14.1412	0.0116633	0.020709		14.1412	0.0738899	0.0744892
																			14.1489	0.0117256	0.0206647		14.1489	0.0738263	0.0745662
																			14.1565	0.0117817	0.0206241		14.1565	0.0737839	0.0745658
																			14.1641	0.0118188	0.0205767		14.1641	0.0737955	0.0745144
																			14.1718	0.0118465	0.0205491		14.1718	0.0737902	0.0744759
																			14.1794	0.0118779	0.0205444		14.1794	0.0737169	0.0744494
																			14.187	0.0118795	0.0205225		14.187	0.0736516	0.0743822
																			14.1927	0.0118901	0.0204404		14.1927	0.073652	0.0743541
																			14.2023	0.0119513	0.02036		14.2023	0.0736244	0.0743431
																			14.208	0.0119982	0.0202939		14.208	0.0735829	0.0743127
																			14.2156	0.0119899	0.0202829		14.2156	0.0736876	0.0743433
																			14.2233	0.0120177	0.0202565		14.2233	0.0734304	0.0742819
																			14.2309	0.0121031	0.0202231		14.2309	0.0734192	0.07411
																			14.2385	0.0121874	0.0202078		14.2385	0.0734711	0.074189
																			14.25	0.0122305	0.020197		14.25	0.0734577	0.0741957
																			14.2576	0.0122388	0.0201775		14.2576	0.0734143	0.0743403
																			14.2653	0.0122922	0.020193		14.2653	0.0733715	0.0742712
																			14.2729	0.012341	0.0202225		14.2729	0.0733984	0.074194
																			14.2786	0.0124115	0.0202686		14.2786	0.0734094	0.074188
																			14.2882	0.0124773	0.0202919		14.2882	0.0734792	0.0741905
																			14.2939	0.012544	0.0203079		14.2939	0.0734913	0.0742053
																			14.3015	0.0125923	0.0203226		14.3015	0.0734259	0.0741928
																			14.3092	0.012677	0.0203036		14.3092	0.0733555	0.0741353
																			14.3168	0.0127226	0.0203032		14.3168	0.0733486	0.0741699
																			14.3244	0.0127429	0.0203224		14.3244	0.0734173	0.0741572
																			14.3321	0.0128096	0.0203311		14.3321	0.0734155	0.0741586
																			14.3397	0.012806	0.0203618		14.3397	0.0733609	0.0741813
																			14.3473	0.0127977	0.0203755		14.3473	0.0733256	0.0740929
																			14.355	0.0128021	0.0204238		14.355	0.0733749	0.0740673
																			14.3626	0.0128378	0.0204524		14.3626	0.073286	0.0740504
																			14.3702	0.0128706	0.0204811		14.3702	0.0732567	0.0740331
																			14.3779	0.0128945	0.0205404		14.3779	0.0732523	0.0740023
																			14.3836	0.0129384	0.0205944		14.3836	0.073241	0.073978
																			14.3912	0.0129438	0.0206655		14.3912	0.0731662	0.0739926
																			14.3989	0.012956	0.0207297		14.3989	0.0731904	0.0740096
																			14.4065	0.0130107	0.0208366		14.4065	0.0731798	0.0740375
																			14.4141	0.0130418	0.0208898		14.4141	0.0731473	0.0740219
																			14.4218	0.0131359	0.0209784		14.4218	0.0731503	0.0739722
																			14.4294	0.0131717	0.0210723		14.4294	0.073128	0.0739516
																			14.437	0.0132069	0.0211472		14.437	0.0730998	0.0739283
																			14.4447	0.0132689	0.0212174		14.4447	0.0730844	0.0739068
																			14.4523	0.0133136	0.0213065		14.4523	0.0730462	0.0738771
																			14.4599	0.0133857	0.0213831		14.4599	0.0729707	0.0738408
																			14.4656	0.0134503	0.0214702		14.4656	0.0730462	0.0738771
																			14.4752	0.0135216	0.0215293		14.4752
																			14.4809	0.0135548	0.0216177		14.4809
																			14.4885	0.0136071	0.0216789		14.4885
																			14.4962	0.013635	0.0217689		14.4962
																			14.5038	0.0136652	0.021825		14.5038
																			14.5115	0.0137061	0.0219127		14.5115
																			14.5191	0.0137749	0.0220165		14.5191
																			14.5267	0.0137638	0.0220938		14.5267
																			14.5344	0.0137785	0.0221418		14.5344
																			14.542	0.013792	0.0222353		14.542
																			14.5477	0.0138236	0.022293		14.5477
																			14.5573	0.0138507	0.0223261		14.5573
																			14.563	0.0138567	0.0223717		14.563
																			14.5706	0.0138739	0.0224091		14.5706
																			14.5782	0.0139145	0.022458		14.5782
																			14.5859	0.0139568	0.0224775		14.5859
																			14.5935	0.0139698	0.0224854		14.5935
																			14.6011	0.0139947	0.0225129		14.6011
																			14.6088	0.0140318	0.0225015		14.6088
																			14.6164	0.0140765	0.0224679		14.6164
																			14.624	0.0141014	0.0224863		14.624
																			14.6317	0.0141231	0.02247		14.6317
																			14.6393	0.0141445	0.0224884		14.6393
																			14.6469	0.0141675	0.0224878		14.6469
																			14.6527	0.0141969	0.02251		14.6527
																			14.6622	0.0142478	0.0225237		14.6622
																			14.6679	0.0142505	0.0225489		14.6679
																			14.6756	0.0143015	0.0225439		14.6756
																			14.6832	0.0143359	0.0225777		14.6832
																			15.084	0.0143459	0.0225439		15.084
																				0.0143473
																				0.0143809
																				0.0144299
																				0.0144117
																				0.0144289
																				0.0144717
																				0.0145001
																				0.0145142
																				0.0145497
																				0.0145667
																				0.0146066
																				0.0146586
																				0.0147118
																				0.0147302
																				0.0147575
																				0.0147621
																				0.0148057
																				0.0148478
																				0.0148562
																				0.014893
																				0.0149095
																				0.0149435
																				0.0149392
																				0.0149667
																				0.0149529
																				0.0149562
																				0.0149526
																				0.0149557
																				0.0149675
																				0.0149702
																				0.0149212
																				0.0149212
																				0.0149213
																				0.0149034
																				0.0148816
[truncated: 39 more rows]

## Sheet: Figure 4
b	Control	HEP-25
	2.233	2.682
	2.248	2.721
	2.263	2.877
c	Control	HEP-25
	1.02941	2.35294
	0.970588	1.67647
	1	1.52941
d	Control	HEP-25
	28.4	49.2
	30.9	49
	29.6	50.2
e	Control	HEP-25
	43.5	40.5
	44.6	37.9
	44.9	40.4
f	Control	HEP-25
	248	317
	243	308
	242	318
g	Control	HEP-25
	92.6	105
	94.4	106
	94.6	101
h		NC						Hamp1-g1						Hamp1-g2
	0	0	0	0	0	0	0	0	0	0	0	0	0	0	0	0	0	0	0
	5	1.45314	0.870975	1.29042	2.16167	1.26482	1.92045	1.37732	0.69546	1.24003	1.49454	0	1.05996	1.76688	1.02831	1.17744	1.41696	1.36398	1.12404
	8	13.1006	13.104	11.484	16.6667	13.4431	18.9511	12.3127	12.2976	8.85938	13.3338	13.5515	12.4517	11.6523	8.45175	9.12697	9.741	9.1728	8.60107
	10	28.5824	23.2029	16.9632	35.3705	25.0595	42.2327	18.059	18.5474	13.4758	17.4998	21.3869	13.56	17.5372	12.7961	12.2972	11.2933	12.3519	11.7597
	13	57.4003	62.2999	41.1778	92.118	57.9082	76.5026	33.0648	36.3176	35.8776	36.4276	39.3377	31.2145	44.2292	27.2917	23.3695	29.9903	26.317	27.6872
	16	101.638	96.4359	74.287	136.621	92.2501	121.781	64.5359	69.7697	51.5816	88.017	83.166	50.0672	69.0293	43.0018	32.7336	49.9356	38.2425	49.1486
	19	165.864	211.761	149.189	217.911	194.77	210.718	111.056	98.2529	65.9831	150.064	138.527	86.3113	116.593	64.0863	73.1155	62.5063	65.0615	84.8355
	21	267.525	324.932	248.506	372.82	391.235	397.914	195.654	159.318	152.202	227.461	225.229	133.782	177.677	92.8392	97.4073	80.5128	86.6329	122.263
i	NC	Hamp1-g1	Hamp1-g2
	0.42	0.32	0.23
	0.58	0.4	0.14
	0.36	0.31	0.12
	0.6	0.26	0.11
	0.52	0.4	0.1
	0.52	0.21	0.18
j	NC	Hamp1-g1	Hamp1-g2
	0.061	0.103	0.109
	0.073	0.124	0.082
	0.058	0.129	0.106
	0.148	0.132	0.167
	0.11	0.276	0.252
	0.06	0.136	0.214
k	NC	Hamp1-g1	Hamp1-g2
	16.2	30.5	24.7
	14.7	21.3	15.9
	13	14.5	13.2
	16.4	25	14.7
	8.41	15.1	29.3
	11.8	10.9	31.2
l	NC	Hamp1-g1	Hamp1-g2
	4117	3271	2322
	3078	2779	3185
	3337	3403	2936
	3661	3423	2533
	6304	2321	2488
	5786	2566	3758
m	NC	Hamp1-g1	Hamp1-g2
	37.7	24.8	26.1
	32	20.4	25.2
	45.1	23.2	26.1
	42.6	37.8	24.4
	36.6	25.6	24.2
	42.8	33.6	27.3
n	NC	Hamp1-g1	Hamp1-g2
	30.5	16.8	21
	34.3	32	26.6
	35.1	25.9	30.5
	47.2	30.4	30.3
	38.6	42.6	29.5
	42.1	27	32.9
o	NC	Hamp1-g1	Hamp1-g2
	20.8	34	31.4
	28.4	48.3	39.4
	33.2	39.4	43.7
	22.5	35.5	38.2
	29.9	34.2	34.6
	28.2	46.4	38.2
p	Days after inoculation	Control						Hamp1 OE
	0	0	0	0	0	0	0	0	0	0	0	0	0
	6	14.17	10.95	12.57	14.92	19.7	15.8	14.1	7.65	15.27	8.03	9.54	6.84
	8	40.92	30.7	20.3	48.54	74.35	48.25	39.15	26.07	60.16	26.12	37.91	35.62
	10	86.49	86.45	76.14	143.65	164.01	138.49	203.46	66.85	201.99	71.49	124.23	93.78
	13	295.08	444.94	308.99	678.49	784.24	454.76	416.14	293.68	637.99	296.58	427.15	342.98
	17	1135.16	1420.87	971.79	1457.28	1351.2	1174.1	1902.85	1489.11	2214.6	1437.04	1637.89	1587.99
r		Control						Hamp1 OE
	CD3+	18.77	13.06	8.46	10.19	11.97	16.1	9.5	10.34	14.29	16.82	10.02	5.71
	CD4+	53.8	44.28	33.45	40.17	25.5	39.5	56.9	48.24	49.97	34.46	56.5	49.65
	CD8+	27.74	32.96	34.3	31.1	42.54	33.87	16.88	26.17	23.98	34.85	19.04	15.97
s	Control	Hamp1OE
	19.35	36.73
	29.25	36.26
	8.96	35.06
	17.94	42.05
	24.03	24.39
	32.19	30.43
t	Control	Hamp1OE
	21.38	15.71
	20.69	14.37
	22.3	15.56
	16.1	16.9
	18.7	10.74
	16.94	16.67
u	Control	Hamp1OE
	12.4147	13.2016
	11.9519	13.5927
	13.1363	14.0509
	11.0147	13.5678
	12.7662	15.4452
	8.2198	12.9848
v	Control	Hamp1OE
	0.872866	1.43571
	0.858155	1.06357
	1.1976	1.24065
	1.05539	1.2935
	1.14312	1.22594
	0.872866	1.19052
w	Control	Hamp1OE
	7.38	7.14
	16.08	3.17
	4.23	0
	5.69	3.85
	1.72	10.77
	18.29	1.47
x	Control	Hamp1OE
	10.66	9.52
	22.38	9.52
	12.68	10.53
	12.2	5.13
	12.07	13.85
	28	7.35
y	Control	Hamp1OE
	49.18	26.19
	51.75	35.71
	50.23	15.79
	49.59	32.05
	54.31	24.62
	46.29	16.18
z	Control	Hamp1OE
	17.83	28.47
	15.19	19.9
	9.29	37.82
	10.73	45.5
	22	36.81
	20.75	26.73

## Sheet: Figure 5
b	Days after inoculation	Standard Iron Diet					High Iron Diet
	0	0	0	0	0	0	0	0	0	0	0
	5	2.79	2.6	6.88	2.88	2.23	2.48	2.23	1.93	2.68	3.49
	7	11.98	7.47	6.88	10.29	4.6	3.5	13.3	2.32	5.6	12.67
	9	22.34	16.41	37.07	25.04	44.05	32.43	71.45	9.91	51.34	40.38
	11	39.14	34.54	125.57	99.17	100.79	112.52	235.41	63.44	189.89	146.4
	13	78.83	84.26	167.05	116.67	209.73	345.88	438.18	160.31	432.75	322.45
	15	216.94	193.42	380.86	287.44	509.86	501.52	1203.08	391.05	592.63	479.7
c	SID	HID
	2.2	2.91
	1.24	2.33
	0.82	2.29
	0.65	2.21
	0.62	0.96
d	SID	HID
	24.504	77.902
	17.125	61.9568
	35.0753	51.1252
	62.544	88.8035
	50.919	56.9567
e	SID	HID
	1.16454	3.58714
	1.19554	3.08893
	1.10638	1.65984
	1.02409	1.68668
	0.509446	0.992988
f		SID					HID
	CD45+	0.51	1.05	0.91	0.42	0.39	0.35	0.59	0.41	0.4	0.37
	CD3+	28.4	24.86	21.39	18.44	23.28	26.7	6.06	15.69	22.55	23.88
	CD4+	22.85	17.77	28.63	21.58	19.81	43.77	53.91	49.57	29.98	35.88
	CD8+	57.5	55.14	51.86	54.77	55.19	37.55	31.77	29.83	42.05	32.79
g		SID					HID
	IFN-γ+	41.31	31	27.34	18.1	23.02	14.89	4.35	5.81	13.99	4.37
	TNF-α+	21.6	28.82	16.58	17.78	17.08	6.38	2.72	10.32	15.64	6.31
	IL-2+	7.98	16.16	7.23	6.67	6.44	4.79	3.26	1.94	7	2.43
i	Days after inoculation	Control					DFP
	0	0	0	0	0	0	0	0	0	0	0
	4	2.64	1.07	2.1	2.46	2.23	2.09	2.11	3.09	4.42	3.37
	6	4.22	2.16	4	7.18	3.44	2.66	3.21	5.66	5.3	3.64
	8	20.47	27.58	39.44	42.56	18.91	18.21	19.6	23.57	22.32	15.37
	10	58.44	75.93	59.86	95.28	38.5	40.71	37.8	61.27	37.76	40.18
	12	213.22	143.37	145	209.62	111.95	99.26	123.91	155.47	125.05	105.83
	14	548.25	338.07	432.39	447.7	219.43	193.93	252.55	290.61	163.72	208.4
	16	1056.25	819.29	700.64	935.24	466.4	460.55	517.2	517.69	426.73	557.16
	18	1946.94	1652.28	986.54	1388.47	881.67	726.86	899.4	892.86	680.69	906.83
j	Control	DFP
	2.76	1.86
	3.79	1.15
	1.64	0.9
	3.12	1.73
	1.6	1.48
k	Control	DFP
	1.07362	0.674847
	0.889571	0.460123
	1.13497	0.582822
	0.858896	0.644172
	1.04294	0.460123
l	Control	DFP
	0.297061	0.568526
	0.62903	1.70994
	0.565413	0.691529
	0.205147	0.604042
	0.35837	1.31746
m	Control	DFP
	11.111	9.551
	11.855	10.925
	10.45	8.428
	11.109	10.177
	12.856	10.754
n	Control	DFP
	40.2	39.2
	40.6	37.5
	45.5	31.5
	44.8	35.5
	40	31.2
o		Control					DFP
	IFN-γ+	15.6	36.5	33.7	24.1	28.7	34.9	48	49.4	33.7	43.8
	TNF-α+	8.54	15.2	11.2	7.59	10.8	18.6	19.3	30.4	17.7	19.7
r	Days after inoculation	Control										Deferiprone
	0	0	0	0	0	0	0	0	0	0	0	0	0	0	0	0	0	0	0	0	0
	7	0.2489	0.1599	0.2391	0.2376	0.3914	0.3545	0.8668	0.2896	0.2805	1.21	0.2942	0.2808	0.3891	0.856	0.1591	0.3082	0.05662	0.228	0.18	0.1486
	14	0.7184	1.404	0.4784	2.485	2.101	0.7135	2.11	1.111	0.2378	1.223	0.3673	1.645	0.4912	1.838	2.244	1.177	1.375	0.8573	0.2981	0.4894
	21	1.096	0.8943	0.8374	0.8937	2.771	0.5338	1.978	3.856	4.156	0.6103	0.92	0.649	0.828	1.979	0.8976	3.287	1.984	0.8146	1.219	0.5044
	28	1.544	1.147	4.582	2.666	6.82	1.613	4.096	1.611	3.664	3.943	3.274	0.2523	0.2792	1.293	4.103	8.203	3.27	3.297	2.1	0.3611
	35	8.88	3.807	6.4	5.417	8.838	6.43	4.101	2.682	7.572	1.164	1.389	4.243	2.893	1.164	0.6644	1.616	0.4096	3.913	4.837	1.656
	42	19.11	3.047	6.756	6.642	5.833	11.07	8.186	8.653	3.093	17.78	7.701	2.454	2.215	4.557	0.6274	3.19	0.6733	5.172	0.4918	2.226
	49	26.04	8.323	13.84	4.314	24.58	30.38	11.51	26.39	4.442	10.3	2.647	2.106	4.898	12.79	1.797	5.262	3.318	0.9306	1.492	1.313
	56	32.4	12.55	17.63	9.641	17.43	33.73	13.5	27.5	32.11	24.26	4.551	0.5623	3.794	3.21	2.981	1.221	8.069	3.149	2.219	3.665
s	Control	DFP
	2	1
	6	10
	8	0
	1	1
	36	1
	27	0
	4	1
	8	1
	2	2
	4	0
t	Control	DFP
	5.84	5.903
	10.094	4.785
	6.243	4.295
	6.028	6.878
	8.919	6.311
	8.454	6.25
	7.562	7.705
	7.875	5.868
	8.751	5.4
	10.244	4.754
u	Control	DFP
	4.79	6.52
	16.7	3.82
	8.6	7.49
	12.1	4.49
	14.6	2.82
	6.88	4.49
	16.1	2.77
	8.56	2.71
	5.58	6.64
	7.83	6.23
v	Control	DFP
	55.7	27.9
	36.7	25.4
	30.1	30.5
	40.1
	37.5	40.8
	26.4	42.6
	46.3	40.1
	44.5	32.2
	51.4	37.3
	49.5	28.3
w	Control	DFP
	29.5	14.4
	19.6	8.57
	19.7	18.6
	19.1
	13.8	14.7
	15	20.3
	20.9	20.4
	24.8	15.7
	23.8	14.7
	20.3	16.4
x		Control										DFP
	IFN-γ+	45.1	22.1	34.4	41	30.3	21.1	42.6	31.4	45.8	27.4	42.2	66.1	61.9	45.1	86.5	54.1	54	51.4	61.1	50.5
	TNF-α+	40.7	27.9	15.2	41	12.1	14.1	17.6	30.5	46.4	33.3	49.7	57.1	67.9	54.9	38.5	55.7	39.4	45.7	50	62.5

## Sheet: Figure 6
a	TDLN	Tumor
	2.79	1.97
	1.31	0.329
	1.96	1.48
	1.93	0.444
	1.21	0.411
b	TDLN	Tumor
	1.555	4.563
	1.238	6.813
	1.096	4.925
	1.045	3.762
	1.241	4.985
c	TDLN	Tumor
	0.992063	1.30952
	1.03175	1.30952
	0.992063	1.42857
	0.992063	1.70635
	0.992063	1.86508
d	TDLN	Tumor
	1.96	24.3
	4.17	27.5
	3.33	30.4
	7.41	40.5
	11.8	26
e		TDLN					Tumor
	PD-1- TIM-3-	66	79.3	72.4	88	86.7	35.6	41.4	53.8	27.3	29.6
	PD-1+ TIM-3-	32	19.6	24.1	12	6.67	31	41.4	20.5	50	27.8
	PD-1+ TIM-3+	0	1.09	0	0	6.67	21.8	13.8	7.69	13.6	22.2
f		UTD						Control						Fer-1
	0	0	0	0	0	0	0	0	0	0	0	0	0	0	0	0	0	0	0
	3	3.7665	5.1516	5.8953	4.51425	5.4731	5.313	4.42775	5.11215	5.3816	4.5216	3.774	7.0125	3.90698	4.21675	4.99485	4.24935	5.39495	4.961
	5	14.8075	10.6272	13.9968	13.685	16.2448	11.9381	13.582	11.7749	14.5901	13.2606	13.2766	17.8308	7.60104	12.1753	10.6205	10.2187	13.9075	13.8931
	8	24.91	16.8352	20.4019	17.5695	24.786	19.0476	25.515	20.793	17.0362	22.9848	19.035	22.3168	21.06	22.0941	20.9745	22.1447	19.3391	22.2885
	12	76.2767	40.7153	55.305	36.2588	59.5731	40.3938	54.5227	28.889	32.6974	41.9315	31.7898	57.1867	39.99	46.9604	33.416	38.8764	25.0416	32.6171
	16	121.14	85.5953	104.155	69.7516	104.01	83.7769	68.2813	42.8358	68.0504	72.2096	69.2333	107.485	56.6941	60.1929	57.2141	75.4639	15.5904	37.1531
	20	229.642	138.411	158.952	106.889	147.41	141.949	84.0549	63.3475	103.879	117.713	113.89	190.935	92.7638	92.8175	78.9398	139.35	29.1336	44.7278
	23	373.393	248.595	222.322	155.039	241.647	191.19	130.281	96.2296	152.514	129.567	165.009	277.053	136.129	141.051	95.5765	210.22	43.025	68.8819
	26	473.863	392.289	356.012	275.2	394.148	313.293	212.622	137.066	291.792	176.43	313.756	474.153	207.568	249.353	201.6	319.308	83.0523	125.255
	29	845.27	681.47	609.299	501.65	627.519	596.475	434.184	262.749	537.671	271.602	512.467	880.353	414.731	418.029	229.491	564.564	160.515	218.081
g	UTD	Control	Fer-1
	1.76	0.99	0.85
	1.45	0.49	0.9
	1.38	1.11	0.48
	1.81	0.78	1.19
	1.62	1.05	0.37
	1.34	1.77	0.41
h	Control	Fer-1
	0.069	0.22
	0.14	0.095
	0.2	0.25
	0.15	0.3
	0.08	0.2
	0.12	0.17
i		Control						Fer-1
	PD-1+	66.7	50	37.5	66.7	33.3	33.3	45.5	28.6	44.4	10	37.5	30
	TIM-3+	66.7	66.7	37.5	55.6	66.7	50	63.6	14.3	44.4	15	25	30
j	Death	Control-CAR-T			Slc40a1OE-CAR-T				Ratio	Control-CAR-T			Slc40a1OE-CAR-T
	0	13.33	14.07	14.14	9.89	13.5	11.96		0	0.978615	1.00018	1.02121	1.04624	0.963873	0.989884
	10	13.17	15.78	13.42	11.83	12.34	10.47		10	1.02068	0.977038	0.999124	1.36561	1.36561	1.37572
	50	33.49	35.35	36.21	18.03	29.04	20.78		50	0.689395	0.656792	0.677826	1.75289	1.59104	1.71532
	100	49.46	51.3	51.71	19.03	26.07	24.03		100	0.671516	0.678878	0.653637	1.3685	1.27312	1.2948
k	Death	Control-CAR-T			Slc40a1OE-CAR-T			Control-CAR-T+Fer-1			Slc40a1OE-CAR-T+Fer-1
	0	5.36	4.08	5.27	5.48	6.08	7.18	6.6	5.4	5.13	6.5	7.44	8.5
	12.5	26.5	27.3	28.8	16	14.9	16.3	6.49	5.36	5.99	8.32	8.63	6.68
	25	67.5	61.9	63	34.6	37	35.7	6.9	6.55	6.27	7.39	7.92	8.51
	50	82.3	80.7	75.5	55.7	51	45.9	5.99	6.29	6.28	7	7.82	6.79
	Ratio	Control-CAR-T			Slc40a1OE-CAR-T			Control-CAR-T+Fer-1			Slc40a1OE-CAR-T+Fer-1
	0	49.1	47	47.5	42.6	43.6	43.1	46.2	46.4	46.4	43.7	44	45.1
	12.5	38.9	39.1	38.9	51.8	49.9	50.4	50.1	48.1	48.4	45.5	46.1	43.9
	25	30.5	29.4	29	48.8	47.6	46.2	50.2	49.4	48.2	43.9	45.7	45.2
	50	23.8	24.9	23	34.9	36.5	34.1	49	49	48.3	43.6	43.8	43.5
l	Control	Slc40a1OE
	2375.2	2118.6
	2322.8	1902.3
	2291	2124.9
m	Control	Slc40a1OE
	0.980769	0.634615
	0.980769	0.692308
	1.03846	0.75
n	Control	Slc40a1OE
	23.61	17.84
	26.92	16.5
	27.51	17.77
o		Control-CAR-T			Slc40a1OE-CAR-T
	IFN-γ+	36.9	33.5	33.2	32	35.3	35.9
	TNF-α+	8.45	7.99	9.14	23.7	24	24.5
	IL-2+	22.5	25.2	25.4	35.2	38.6	37.3
p		Control-CAR-T			Slc40a1OE-CAR-T
	PD1-TIM3-	44.24	41.62	42.35	56.07	54.22	54.41
	PD1+TIM3-	20.48	18.34	18.32	40.75	42.48	41.99
	PD1-TIM3+	14.76	16.76	16.84	0.82	0.7	0.86
	PD1+TIM3+	20.52	23.28	22.49	2.36	2.6	2.75
r	Days after inoculation	UTD						Control-CAR-T						Slc40a1OE-CAR-T
	0	0	0	0	0	0	0	0	0	0	0	0	0	0	0	0	0	0	0
	3	1.18	0.85	1.93	1.41	2.39	2.27	1.22	0.62	0.85	1.23	1.45	2	1.08	1.65	0.65	1.34	1.34	0.96
	5	5.39	3.86	9.96	8.13	10.49	6.36	8.9	6.23	4.13	5.08	8.91	7.04	5.02	6.77	4.97	5.64	5.58	4.51
	7	12.91	9.89	26.06	22.19	29.35	18.86	24.62	15.28	15.3	13.25	22.11	24.59	10.8	15.88	15.93	17.33	12.33	14.66
	9	36.52	18.58	75.08	48.96	89.08	41.91	50.45	33.26	22.83	27.63	47.81	64.89	35.35	40.5	34.26	56.93	27.44	37.39
	11	49.58	31.8	169.58	121.45	201.41	63.82	129.18	52.39	55.94	47.1	152.59	119.86	65.12	55.67	58.24	90.34	46.32	55.24
	13	118.58	70.77	288.1	171.69	264.11	149.92	204.35	100.88	97.36	72.87	194.07	188.87	90.42	75.54	130.85	160.46	65.39	76.59
	15	246.56	118.4	288.1	262.04	461.05	290.27	389.36	154.18	206.09	143.49	330.88	303.23	157.96	123.08	169.01	183.39	113.61	123.82
s	UTD	Control	Slc40a1OE
	0.47	0.49	0.28
	0.25	0.26	0.36
	death	0.35	0.22
	0.38	0.19	0.21
	0.71	0.41	0.32
	0.44	0.34	0.18
t		UTD						Control-CAR-T						Slc40a1OE-CAR-T
	Starting point	22.73	23.93		23.43	22.61	22.57	22.5	21.88	22.25	22.91	22.09	22.79	24.26	22.47	22.27	23.64	20.39	22.98
	Endpoint	23.9	24.91		24.18	24.2	23.88	24.59	22.64	23.91	23.96	22.86	24.05	25.6	23.46	23.2	24.31	21.72	22.91
u	Control	Slc40a1OE
	7.9049	5.932
	9.887	8.0075
	10.0181	7.4763
	10.6419	8.2239
	10.1971	9.1677
	10.7707	8.1021
v	Control	Slc40a1OE
	2.05	4.71
	1.52	15.55
	1	8.27
	1.31	8.39
	0.9	11.23
	2.21	20.43
w	Control	Slc40a1OE
	35.29	14.37
	44.44	13.93
	63.46	12.35
	34.55	18.01
	51.81	19.43
	40.24	17.09
x		Control-CAR-T						Slc40a1OE-CAR-T
	IFN-γ+	9.76	6.12	0	10.64	4.35	6.35	18.64	13.13	17.78	6.49	13.11	19.81
	TNF-α+	4.88	4.08	0	4.26	0	4.76	13.56	4.24	6.67	3.9	9.22	14.15
y		Control-CAR-T						Slc40a1OE-CAR-T
	PD-1+	74.55	59.02	85.56	56.6	77.18	73.91	41.79	29.51	45.58	42.45	44.11	17.78
	LAG-3+	60.61	48.63	55.56	35.85	52.35	50	24.38	20.04	21.4	28.42	19.63	10.3
	TIM-3+	52.73	45.36	53.33	49.06	62.42	64.13	43.28	38.75	34.42	48.92	38.12	31.11

## Sheet: Supplementary Figure 1
a	Plasma	TIF
	1.75	6.25
	0.5	5
	1.25	4
	1.25	4.75
	0.25	6.25
b	Adjacent	Cancerous
	0.6	3.6
	1	2.2
	1.6	3.2
	1.2	2.6
	0.6	1.4
d	Serum	TIF
	0.704	3.104
	1.024	3.296
	1.472	3.84
	0.8	4.128
e	Serum	TIF
	0.812903	1.43226
	1.09677	1.32903
	1.22581	1.35484
	0.864516	1.56129
h		Non-necrotic					Necrotic
	T cells	0.98	0.79	0.97	0.94	1.23	0.59	0.65	0.68	0.41	0.64
	Mφ	4.45	4.98	5.6	5.01	6.07	4.15	5.69	5.79	5.26	5.03
	DCs	1.28	1.07	0.88	0.9	0.85	1.43	0.85	1.15	1.28	1.18
	NK cells	0.15	0.14	0.2	0.12	0.14	0.12	0.13	0.2	0.096	0.1
i		Non-necrotic					Necrotic
	CD45	33.52	28.21	31.34	33.91	36.29	63.64	38.63	40.2	45.08	54.9
	CD3	26.3	25.4	31.94	27.65	30.4	39.52	37.14	40.95	33.37	42.22
	CD8	20.99	23.2	26.41	21.07	22.66	36.06	30.28	33.3	28.34	41.11
	CD4	9.47	9.13	6.21	8.33	12.89	19.28	9.54	8.3	19.79	18.14
k		Medium			Necrotic lysate
	B16-F10	0.864865	0.621622	0.864865	2.48649	1.51351	1.59459
	LLC	0.621622	0.702703	0.864865	1.43243	1.43243	1.43243
	MC38	0.702703	0.783784	0.864865	1.67568	1.43243	1.67568
	H446	0.702703	0.783784	0.783784	1.83784	2	1.91892
	H1299	0.783784	1.02703	0.945946	2.24324	1.75676	1.59459
	H1703	0.702703	0.783784	0.864865	1.59459	1.35135	1.27027
l	Lymph	Serum
	1.30435	2.21739
	0.913043	1.95652
	0.782609	2.86957
m	Serum	TIF
	0.851064	11.8085
	1.17021	12.1277
	0.744681	7.87234
	1.2766	9.25532
	0.957447	9.04255
n	TDLN	Spleen	Tumor
	3.34	10.02	91.55
	4.04	8.58	134.41
	4.16	11.87	105.88
	4.9	8.61	71.37
	4.49	8.29	64.8
o	TDLN	Spleen	Tumor
	0.49	2	29.9
	0.29	1.91	27
	0.29	2.18	24.1
	0.49	2.78	41.6
	0.31	1.72	39.2
p	Iron low	Iron high
	19.8	39.9
	23	30.8
	17.4	31.4
	31.8	51.1
	32.1	46.3

## Sheet: Supplementary Figure 2
a	1640+ 10% FBS	MT101
	4.65573	0.995609
	5.46153	0.986656
	4.79898	1.12454
b		G0			G1			G2			G3
	0	4.65	5.2	4.95	17.6	21.9	20.4	45.4	48.6	47.8	32.2	24.2	26.6
	1	3.45	3.42	3.28	16.9	16.2	16.7	50	49.8	49.1	29.5	30.4	30.7
	5	1.82	1.96	1.94	6.8	6.77	6.9	42.2	40.5	41.6	49.1	50.8	49.5
	10	1.79	1.79	1.51	5.51	5.43	4.64	36.3	37	32.5	56.3	55.7	61.4
	20	1.65	1.7	2.05	5.92	6.36	5.86	35.6	36.4	35.7	56.8	55.5	56.4
	40	2.2	2.42	2.22	7.44	7.25	6.96	32.5	31.6	31.6	57.9	58.7	59.1
c		CD69			CD25			IFN-γ			TNF-α			IL-2
	0	99.51	99.49	99.66	95.89	94.72	95.54	28.91	28.78	29.57	38.75	39.22	42.32	53.36	46.79	46.29
	1	99.47	99.6	99.61	96.09	96.13	96.4	31.31	29.19	27.96	47.63	47.6	46.82	45.91	44.09	40.75
	5	99.49	99.48	99.66	98.14	98.18	98.1	24.86	25.01	27.12	53.75	52.77	50.69	35.3	34.1	34.68
	10	99.55	99.64	99.42	98.42	98.51	98.75	29.87	28.63	33.08	49.91	50.07	45.1	32.27	33.14	33.93
	20	99.75	99.66	99.73	98.37	98.24	98.09	40.45	37.38	37.63	47.74	47.85	49.13	40.81	37.03	36.4
	40	99.7	99.62	99.64	97.37	97.57	97.67	46.29	45.7	46.07	52	47.82	45.33	35.2	32.25	29.86
d		NaCl			FeCl3
	0	31.54	24.33	22.75	24.78	21.16	22.22
	5	26.2	20.97	21.15	25.99	26.25	27.55
	10	23.03	21.97	21.79	27.41	27.39	31.87
	20	26.19	22.38	20.99	31.64	30.67	39.25
	40	24.56	23.19	22.57	44.65	45.47	48.43
	80	26.58	24.56	24.06	64.26	68.36	68.93
	160	28.35	23.93	23.88	68.62	65.99	66.67
	320	29.96	28.2	27.85	69.16	63.12	60.5
e		Hematin
	0	15.49	17.11	17.64
	25	16.95	18	19.69
	50	17.27	19.91	20.79
	100	24.23	25.43	25.69
	200	38.25	39.57	44.63
f		B16			MC38			LLC			Mouse CD8+T cell
	0	6.44	4.66	7.52	4.2	4.44	4.75	2.27	5.23	2.91	13.19	12.55	13.75
	20	5.1	4.19	5.11	4.97	6.2	7.72	2.05	5.45	2.8	16.24	15	17.96
	40	5.91	5.7	8.71	6.08	8.74	8.52	3.33	11.02	19.46	26.2	22.8	22.77
	80	10.68	9.5	11.79	7.55	8.07	10.04	5.76	7.15	7.82	36.77	34.86	35.07
	160	12.84	10.64	14.99	9.38	10.71	13.61	13.58	12.88	14.09	46.44	44.61	44.92
	320	17.8	16.92	15.97	14.72	13.5	14.66	20.04	18.63	16.93	56.97	58.22	61.05
g		B16			MC38			LLC			Mouse CD8+T cell
	0	3.74	2	1.98	0.92	0.91	5.94	1.14	1.93	2.21	16.7	15.8	15.7
	20	3.75	1.76	2.63	0.64	0.66	1.05	1.16	0.8	1.9	16.84	15.47	14.52
	40	4.36	2.63	2.73	0.87	0.7	1.11	2.18	5.05	1.68	25.39	21.94	18.22
	80	2.56	1.86	5.02	1.12	0.8	1.48	2.35	2.05	3.14	31.64	30.16	27.86
	160	3.49	3.08	4.37	1.1	1.27	1.9	6.36	11.13	5.34	44.75	38.03	38.04
	320	3.99	4.45	4.94	1.58	2.2	3.16	8.65	17.3	11.69	55.96	47.07	45.07
h		NCI-H1299			NCI-H1703			NCI-H446			Human CD8+T cell
	0	0.89	0.94	0.5	1.88	1.05	1.15	1.18	1.71	1.43	11.41	6.54	7.16
	20	1.34	1.39	0.97	2.57	2.5	2.21	2.21	3.3	2.95	10.83	8.41	8.91
	40	1.47	1.64	1.44	2.08	1.77	1.59	2.7	2.96	1.84	21.73	19.64	19.98
	80	1.58	2.11	1.76	2.43	2.56	1.95	2.77	3.4	3.43	41.65	44.72	43.6
	160	3.37	2.97	2.86	3.41	3.77	3.33	4.88	6.66	5.34	59.55	62.46	62.38
	320	4.21	4.35	2.95	7.26	7.08	5.99	7.7	7.72	7.17	66.23	70.22	70.31
	640	8.64	9.42	5.9	14.44	17.21	14.34	16.74	16.69	15.23	62.14	78.49	80.13
i		NCI-H1299			NCI-H1703			NCI-H446			Human CD8+T cell
	0	0.69	1.22	1.43	1.19	0.87	0.97	0.86	0.72	2.87	4.75	5.45	5.39
	20	1.19	1.71	1.72	1.87	1.6	2.07	2.61	3.3	2.11	5.26	5.73	5.8
	40	1.25	2	1.84	1.41	1.49	1.97	1.01	0.73	0.95	5.52	6.04	4.91
	80	1.32	2.7	3.4	1.59	1.85	2.2	1.37	1.35	1.58	9.18	9.12	8.21
	160	2.1	3.66	5.42	2.54	2.15	3.47	6.14	6.64	9.87	23.41	22.67	22.96
	320	2.61	4.47	4.29	2.88	2.55	4.09	18.23	21.17	24.95	43.89	42.75	45.57
	640	2.84	5.11	8.38	3.25	3.34	3.72	7.37	10.45	10.02	45.05	48.17	44.03
j	1640	NC	Fer-1	Lip-1	Trolox	Spa-1	Z-VAD-FMK
	11.9	18.6	8.94	6.61	18.8	19	19.2
	9.89	18.4	10.1	5.99	17.9	16.9	18.6
	8.64	18.8	9.1	7.59	18.7	19.3	20.5
k	1640	NC	Fer-1	Lip-1	Trolox	Spa-1	Z-VAD-FMK
	6.99	44.3	33.9	28.9	42.9	38.2	38.9
	8.75	43.7	33.3	27.2	43.5	38.6	41.5
	5.79	44.1	34.2	28.4	43.6	38.4	41.9
l	Control	Fer-1	FAC	FAC+Fer-1	FeCl3	FeCl3+Fer-1
	90.75	95.82	73.38	94.23	39.56	71.13
	90.75	95.25	77.91	94.42	48.34	69.05
	91.09	95.55	72.16	95.16	46.93	71.87
m	Control	Fer-1	FAC	FAC+Fer-1	FeCl3	FeCl3+Fer-1
	87.35	92.87	77.37	92.95	52.05	78.06
	88.7	93.03	80.48	93.33	59.15	75.88
	88.26	92.93	77.28	93.9	58.26	77.78
o		Control			Fer-1			Z-VAD-FMK
	0	28.4	28.6	29.1	28.4	28.6	29.1	28.4	28.6	29.1
	100	29.4	30.8	31.4	32.5	31.3	32.3	35.1	35.7	37.7
	200	36.8	37.9	37.7	30.2	29.3	30.2	35.2	35.5	36.1
	300	43.6	45.1	44.3	27.8	28.8	28.9	40.7	41	45.6
p		Control			Fer-1			Z-VAD-FMK
	0	23.8	24.9	23.2	23.8	24.9	23.2	23.8	24.9	23.2
	100	17.1	15.9	18.1	19.5	24.3	22.2	18.7	16.6	15.2
	200	12.4	12.2	11.8	17.5	19.5	22.1	15.3	12.6	12.2
	300	13.4	9.13	11.6	25.7	19.1	20.4	11.7	9.36	10.7

## Sheet: Supplementary Figure 3
a	T cell	A549	PC-9	H446	H661	H1299	H1703	HepG2	BGC823	BXPC3	SGC-7901	HCT116
	1.01249	1.82693	4.77435	8.95089	4.32977	4.59483	8.33555	1.50939	3.17596	3.07109	7.42109	4.68326
	1.06566	1.91792	5.28457	9.13742	4.34167	4.05749	9.81318	1.51697	2.13746	2.96051	7.9413	5.58382
	0.926814	1.70713	5.33775	9.9379	4.49075	4.813	8.38277	1.53557	1.9867	2.63462	6.60402	5.2998
b	T cell	A549	PC-9	H446	H661	H1299	H1703	HepG2	BGC823	BXPC3	SGC-7901	HCT116
	0.87755	3.91295	4.46048	0.0527517	0.889959	3.50959	0.0394085	2.76544	6.30259	0.0173207	4.4319	4.07807
	1.07002	3.88756	4.40687	0.0536056	0.789431	3.15697	0.0434413	2.78573	6.5999	0.0199477	4.17834	4.52109
	1.06496	3.55862	4.15101	0.0675104	0.827981	2.8144	0.0426781	2.74591	5.54858	0.0161001	3.84595	4.34934
c	T cell	A549	PC-9	H446	H661	H1299	H1703	HepG2	BGC823	BXPC3	SGC-7901	HCT116
	1.10587	114.473	53.1965	1.55306	2.51191	4.17924	51.7991	33.6051	166.187	24.8396	6.18975	37.1556
	0.934804	115.203	55.841	1.85494	2.5581	4.4616	67.1098	45.6108	161.462	20.8292	5.44306	35.7953
	0.967332	129.914	61.9485	1.92028	3.51937	5.39243	74.6429	39.6559	149.237	19.7887	7.09582	45.0789
d	T cell	A549	PC-9	H446	H661	H1299	H1703	HepG2	BGC823	BXPC3	SGC-7901	HCT116
	1.0219	10.924	7.057	5.92	1.86483	0.791589	10.5962	7.94648	22.1382	1.22421	8.89031	1.93087e-06
	0.958155	12.3834	7.33344	7.59405	1.95958	0.823149	13.8737	8.69686	21.4271	1.18127	9.35919	2.54206e-06
	1.02131	13.1732	8.93749	8.02869	2.11498	0.871549	15.7436	8.48653	18.6514	1.16255	10.2717
e	T cell	A549	PC-9	H446	H661	H1299	H1703	HepG2	BGC823	BXPC3	SGC-7901	HCT116
	0.97248	4.92098	11.6912	3.04705	3.62307	6.22647	5.05418	3.69723	10.3484	2.35551	5.91217	8.65445
	1.10877	5.2915	12.9971	4.56442	4.31999	6.36044	5.23341	4.0696	9.65087	2.14958	5.01195	9.22364
	0.927421	4.66848	12.9635	4.34484	4.11503	5.83695	4.9326	3.77694		2.05562	5.38866	9.45988
g		CD8+T cell			B16			LLC			ID8
	Gpx4	1.08202	0.952525	0.970265	3.72429	3.55521	3.31872	2.53073	2.29946	2.5426	2.15944	2.56331	2.19795
	Fsp1	1.02486	1.00546	0.970437	2.71758	2.48205	2.53041	1.98069	1.85551	1.93477	4.03962	3.79927	3.74953
	Slc7a11	1.17404	0.770252	1.10582	0.775785	0.981403	0.842311	1.57257	1.6035	1.53606	2.6145	2.6763	2.69422
	Fth1	0.897261	1.03127	1.08071	10.6781	10.1336	10.9976	8.62848	9.12071	9.64851	8.18847	8.72286	10.0293
	Acsl3	0.994262	1.00577	1	16.5497	15.356	14.4202	8.96468	9.18531	8.36684	7.74668	8.10377	8.25955
h		CD8			H1299			PC-9			HepG2
	Control	8.66	8.52	7.48	1.16	0.91	1.49	2.32	1.94	2.02	3.7	3.19	2.98
	RSL3	86.3	88.3	88.3	1.4	1.81	2.08	1.76	2.22	1.75	3.34	3.52	3.39
i		CD8			H1299			PC-9			HepG2
	Control	7.91	9.28	9.56	1.41	1.64	1.59	3.51	3.87	3.83	3.6	3.23	3.16
	ML210	90.7	90.9	91.5	1.28	0.96	1.01	4.06	3.22	3.66	2.65	3.03	3.04
j		CD8			B16-F10			LLC			MC38
	Control	11.8	14.5	13.4	1.95	2.18	2.15	13.2	14.5	12.7	7.32	9.32	7.32
	RSL3	76	74.5	75	6.65	5.14	5.21	21.8	18.8	18.4	14.3	16	14.5
k		CD8			B16-F10			LLC			MC38
	Control	13.8	18.8	19.7	1.32	1.1	1.46	1.04	1.1	1.09	2.16	2.67	2.69
	ML210	82	82.8	83.1	1.33	1.73	2.68	1.46	1.75	1.46	10.4	10.7	11.4
l		Non-necrotic					Necrotic
	Tumor cell	2.716	2.346	2.624	2.349	2.457	2.953	2.69	2.671	2.714	2.637
	CD8+ T cell	0.824	0.868	0.812	0.81	0.832	0.714	0.925	0.704	0.795	0.69
m	Lipid peroxidation			Cell death
	Non- necrotic	Necrotic		Non- necrotic	Necrotic
	6.84	8.37		48.22	47.94
	8.37	7.67		41.14	39.78
	8.16	9.02		42.86	50.54
	9.27	10.5		47.98	40.6
	8.48	8		51.81	48.45
n	Lipid peroxidation			Cell death
	Non- necrotic	Necrotic		Non- necrotic	Necrotic
	3.21	4.4		20.99	36.06
	3.68	4.23		23.2	30.28
	4.35	5.43		26.41	33.3
	4.53	6.4		21.07	28.34
	3.84	4.76		22.66	41.11

## Sheet: Supplementary Figure 4
a	Unstained	Fresh	12 h	24 h	48 h
	0.0849	1.845	2.963	4.87	11.677
	0.117	2.091	2.451	5.584	9.649
	0.0795	2.045	2.46	5.21	10.212
b		Tfrc			Dmt1			Slc38a8			Slc39a14
	Fresh	0.917625	1.37759	0.941009	1.23898	0.937741	0.860704	2.78811	0.670784	0.534697	1.6843	0.794901	0.887717
	10 min	1.31354	3.42001	2.2968	1.45169	2.95405	1.54223	0.447864	0.7194	0.657326	1.04022	1.23823	1.97408
	20 min	1.9706	1.17809	1.06103	2.02768	1.33369	1.00932	1.31811	0.776854	0.549593	1.26866	1.07445	1.22076
	30 min	4.47334	4.96803	1.65505	2.46195	2.86628	1.59404	1.08516	0.886849	0.727543	1.75726	2.75273	0.681652
	45 min	8.47833	6.58155	5.40884	5.33161	4.00468	5.50685	1.23532	1.15358	1.51809	2.73616	1.27649	1.81532
	1 h	8.92554	1.46615	8.08363	2.06882	0.871161	4.88249	0.536351	0.694376	1.46243	2.20119	0.900996	2.02403
	2 h	7.03105	16.1049	29.0518	1.18766	1.20652	2.02278	1.41295	1.20615	4.81605	2.83637	3.37907	2.09345
	6 h	199.596	410.042	273.425	1.32692	2.16422	1.19786	2.77719	4.20277	1.39214	13.6645	11.8781	12.4533
	12 h	366.995	388.053	426.156	8.90186	7.46957	7.58204	29.9291	4.09502	5.02225	30.6738	27.7114	39.3767
	24 h	9415.66	7630.56	9003.12	128.711	140.678	104.887	265.733	259.718	181.453	168.393	137.787	186.359
	48 h	6727.67	5647.18	6450.6	295.572	274.85	162.167	235.319	233.477	118.044	229.319	147.747	186.019
	72 h	1697.35	2288.02	3588.21	58.9391	74.6797	94.2393	51.9801	112.892	134.818	81.241	70.5076	74.2028
c		Fth1			Ftl
	Fresh	1.75529	1.05372	0.540661	1.41553	1.01396	0.696728
	10 min	0.565723	1.21813	0.536983	0.603013	1.41452	0.662573
	20 min	1.1806	0.509281	1.42195	1.07716	0.393455	1.09271
	30 min	1.18252	2.08062	0.92623	1.05067	1.76061	0.556652
	45 min	1.61884	1.21917	0.974354	1.41055	1.2191	0.853341
	1 h	2.75766	0.612365	2.49949	2.05838	0.523953	1.91077
	2 h	2.15757	2.82734	4.81626	1.18649	1.54917	2.60923
	6 h	2.2907	3.21257	3.17621	2.86542	4.06199	3.75741
	12 h	5.59634	8.11528	6.48475	8.34122	12.9427	13.3759
	24 h	139.005	133.186	108.504	155.391	123.702	87.5127
	48 h	124.4	85.7386	77.3344	127.412	110.338	103.35
	72 h	63.0917	91.7514	132.877	60.706	73.8362	99.3911
d		Irp1			Irp2
	Fresh	1.10645	0.856465	1.05525	1.43457	1.19268	0.584462
	10 min	0.958925	2.03687	1.31407	0.858311	1.61686	1.01382
	20 min	1.6124	1.0384	1.53334	1.61565	0.682634	2.58196
	30 min	1.84076	2.43608	1.25927	1.81414	2.6263	1.03262
	45 min	3.27207	3.19129	3.57794	1.69259	1.65872	1.93455
	1 h	1.55612	1.15724	2.82334	1.77475	0.243623	1.63078
	2 h	1.28565	1.53314	2.07888	2.37555	2.48494	5.20054
	6 h	8.30061	17.7303	11.2067	6.08822	6.07687	6.4278
	12 h	27.7958	39.6665	43.6894	11.3584	12.6863	15.5557
	24 h	818.311	1248.52	957.904	144.1	120.874	115.251
	48 h	447.99	479.919	343.857	114.85	112.6	131.036
	72 h	144.181	300.046	428.397	47.7781	63.5398	82.359
e		Ncoa4			Pcbp1
	Fresh	1.25804	1.11763	0.711231	1.35925	0.959065	0.767104
	10 min	0.973762	2.34326	1.36134	0.566055	2.08162	0.817584
	20 min	1.21076	0.922453	2.01608	1.08408	0.684267	1.58642
	30 min	1.79758	2.69174	0.922522	1.59977	2.82202	0.838281
	45 min	3.01359	2.89281	3.69583	2.38097	2.67527	4.11042
	1 h	1.2707	0.802657	3.60671	1.23501	0.674406	2.99115
	2 h	2.55962	3.92654	5.68503	1.64077	3.32271	5.9057
	6 h	6.72062	18.2285	13.6976	12.1145	24.6104	20.8552
	12 h	10.5243	15.4005	12.4929	26.6238	40.9582	41.3966
	24 h	174.232	151.431	133.377	1013.21	940.919	695.322
	48 h	312.547	301.057	299.442	385.894	356.478	332.72
	72 h	63.4274	98.9275	192.791	155.152	222.338	319.037
f		Slc40a1
	Fresh	1.50568	1.01281	0.660022
	10 min	0.201697	0.464194	0.294257
	20 min	0.711519	0.434352	0.495097
	30 min	0.507528	0.515642	0.437905
	45 min	0.306092	0.341277	0.430658
	1 h	0.333015	0.143456	0.521339
	2 h	0.0992532	0.171597	0.0655267
	6 h	0.0294661	0.0370646
	12 h	0.0210271	0.107353	0.185052
	24 h	0.209664	0.104713
	48 h	0.0465703
	72 h	0.0215948	0.045248
g		Control			cTCR
	1 st	0.898923	1.21523	0.91542	0.898923	1.21523	0.91542
	2 nd	1.22528	1.33491	1.42375	0.0733859	0.101109	0.142448
	3 rd	0.872311	0.9796	0.806818	0.0238817	0.0221383	0.101715
h	Fresh	Control	cTCR
	0.691477	1.34344	2.07443
	0.711233	1.48174	2.11394
	0.711233	1.42247	2.01516
i	Control	DMSO	Fer-1	Lip-1	Trolox
	19.36	41.17	28.95	31.23	28.11
	20.54	37.55	28.71	29.15	27.54
	20.28	35.35	31.4	28.13	28.35
j		TCR-			TCR+
	0	16.22	15.25	16.58	23.35	23.38	23.58
	20	15.91	14.91	16.17	21.91	21.7	19.9
	40	16.44	17.05	16.35	35.59	32.7	35.56
	80	26.03	25.16	25.2	63.37	63.2	66.19
	100	33.82	32.87	34.07	69.13	70.11	68.81
	200	33.5	34.39	39.25	71.45	70.06	74.22
k	Fresh	24 h	48 h	72 h
	1.11427	0.984943	0.95214	0.433999
	0.984584	1.10407	0.958774	0.350142
	0.911498	1.00919	0.998387	0.373793
n		Control			cTCR
	Day 0	1.16915	0.994545	0.860014	1.16915	0.994545	0.860014
	Day 1	1.26091	0.814082	0.727925	4.7928	5.0273	5.19026
	Day 2	0.938292	0.810469	0.891527	9.23937	7.26471	6.51813
	Day 3	1.04818	0.894588	1.0477	5.96478	4.70967	4.56183
o		Control			cTCR
	Day 0	1.18552	0.812893	1.03766	1.18552	0.812893	1.03766
	Day 1	1.04551	0.607544	0.695477	0.113407	0.0717172	0.187932
	Day 2	0.927271	0.790009	0.892266	0.144491	0.11328	0.104243
	Day 3	0.838108	0.926493	1.09737	0.128592	0.115636	0.157511
p		Control			cTCR
	Day 0	969.9	964.9	914.6	920.9	837.1	805.4
	Day 1	1198.3	1386.5	1316.8	1794	1845.1	1893.1
	Day 2	1637.4	1998.3	1707.6	3891.6	4373.9	3420.7
	Day 3	1897	2169.9	1895.6	3468.7	5553.7	3010.9
q	Control	cTCR
	0.632196	1.84391
	0.684879	1.79122
	0.737562	1.73854
r		Control			cTCR
	Day 0	0.19	0.06	0.12	0.26	0.35	0.38
	Day 1	1.15	1.26	1.21	25.29	24.42	23.44
	Day 2	1.49	1.77	1.86	41.61	35.97	44.34
	Day 3	2.19	2.29	2.27	55.83	47.55	53.16
s		Control			cTCR
	0	1.67	1.31	1.41	18.1	17.7	17.5
	40 μM	2.9	1.93	2.18	16.6	16.7	17
	200 μM	11.2	9.62	10.7	44.9	42.9	42.7
t		Control			cTCR
	0	1.67	1.31	1.41	8.78	9.36	9.08
	40 μM	3.97	3.17	3.14	14	14.4	16.1
	200 μM	6.26	6.1	6.43	18.9	19.6	20.4
u	SLC40A1		TfR1		Intracellular iron
	PD-1-	PD-1+	PD-1-	PD-1+	PD-1-	PD-1+
	20.2	9.04	16.51	27.43	25.7086	31.0818
	16.5	10.5	33.86	60.4	16.4159	18.5476
	12.1	7.22	19.16	24.84	8.0703	9.7668
	14.5	9.3	19.27	35.35	9.4275	10.7388
	11.6	6.93	17.14	44.29	8.1808	9.016

[truncated: 5 more sheets: Supplementary Figure 5, Supplementary Figure 6, Supplementary Figure 7, Western Blot Raw Images, FACS data]
